# Supplementary material for: The dual role of circHIPK3 in cancer and its implications for multiple drugs resistance: a systematic review and computational approach
Source: Front Oncol. 2025 Feb 21;15:1547889. doi: 10.3389/fonc.2025.1547889 (PMC11885226; doi:10.3389/fonc.2025.1547889)
Supplement: Supplementary file 1 [file Table1.xlsx]

## Sheet: Table S1
Table S1: circHIPK3 in cancer
Cancer	Samples (N: Number of samples)	PPT	Expression	miRNA esponged	Experimental method	Country	Ref.
Acute lymphoblastic leukemia	CL: B-cells (N=20), T-cells (N=20) and monocytes (N=20)	No	Up	Not reported	NGS and RT-qPCR	Italy/Europe	Gaffo et al., 2019 [6]
Bladder	TT (N= 457) and CL (N= 5)	No	Down	Not reported	NGS and RT-qPCR	Europe	Okholm, et al., 2018 [7]
	TT (N= 44) and NAT (N= 44), and CL (N= 4)	No	Down	miR-588	RT-qPCR, northern and western blots, RNA immunoprecipitation, immunohistochemistry, FISH, nude mice and cell assays	China/Asian	Li et al., 2017 [8]
	TT (N= 68) and NAT (N= 68), and CL (N= 5)	No	Down	Not reported	Microarray, RT-qPCR, and cell assays	China/Asian	Xie et al., 2020 [9]
	TT (N= 38) and NAT (N= 38), and CL (N= 3)	No	Down	Not reported	RT-qPCR, western blots, FISH, immunoprecipitation, immunofluorescence, nude mice, and cell assays	China/Asian	Wnag et al., 2023 [10]
Breast	TT (N= 50) and NAT (N= 50), and CL (N= 5)	No	Up	miR-193a-5p	NGS, RT-qPCR, northern and western blots, FISH, immunohistochemistry, nude mice, luciferase reporter and cell assays	China/Asian	Chen et al., 2020 [11]
	TT (N= 48) and NAT (N= 48), and CL (N= 7)	No	Up	miR-326	RT-qPCR, western blot, immunohistochemistry, nude mice, luciferase reporter and cell assays	China/Asian	Luo et al., 2020 [12]
	TT (N= 24) and NAT (N= 24), and CL (N= 7)	No	Up	miR-326	RT-qPCR, western blots, RNA immunoprecipitation, immunohistochemistry, nude mice, luciferase reporter and cell assays	China/Asian	Qi et al., 2021 [13]
	TT (N= 38) and NAT (N= 38), and CL (N= 3)	No	Up	miR-1286	RT-qPCR, western blots, RNA immunoprecipitation, nude mice, luciferase reporter and cell assays	China/Asian	Ni et al., 2021 [14]
	CL (N=?)	No	Up	miR-124-3p	RT-qPCR, western blots, nude mice, luciferase reporter and cell assays	China/Asian	Shi et al., [15]
	CL (N=4)	No	Up	miR-582-3p	RT-qPCR, western blots, RNA immunoprecipitation, FISH, nude mice, luciferase reporter and cell assays	China/Asian	Zhang et al., 2021 [16]
Cervical	TT (N=45) and NAT (N=45), and CL (N= 6)	No	Up	miR-338-3p	RT-qPCR, western blot, luciferase reporter and cell assays	China/Asian	Qian et al., 2020 [17]
	TT (N=70) and NAT (N=70), and CL (N=2)	No	Up	miR-485-3p	RT-qPCR, western blot, and cell assay	China/Asian	Wu et al., 2020 [18]
Colorectal cancer	TT (N=228) and CL (N=3)	No	Up	miR-637	RT-qPCR, western blotting, nude mouse, luciferase reporter and cell assays	China/Asian	Zhang et al., 2019 [19]
	TT (N=50) and NAT (N=50), and CL (N=5)	No	Up	miR-1207-5p	RT-qPCR, western blotting, luciferase reporter and cell assays	China/Asian	Yan et al., 2020 [20]
Cholangiocarcinoma	TT (N=25) and NAT (N=25), and CL (N=7)	No	Up	miR-637	RT-qPCR, western blotting, RNA immunoprecipitation, FISH, immunohistochemical, nude mouse, luciferase reporter and cell assays	China/Asian	Wang et al., 2019 [21]
	TT (N=29) and NAT (N=29), and CL (N=5)	No	Up	miR-152-3p	RT-qPCR, western blotting, immunohistochemical, nude mouse, luciferase reporter and cell assays		Sun et al., 2023 [22]
Chronic myeloid leukemia	Peripheral blood (N=100) and CL (N= 6)	No	Up	miR-124	RT-qPCR, western blot, FISH, luciferase reporter and cell assays	China/Asian	Feng et al., 2020 [23]
Esophageal cancer	TT (N=42) and NAT (N=42), and CL (N=7)	No	Up	miR-599	RT-qPCR, western blotting, RNA immunoprecipitation, luciferase reporter and cell assay	China/Asian	Ba et al., 2020 [24]
	TT (N=11) and NAT (N=7), and CL (N=1)	No	Up	Not reported	RT-qPCR, western blotting, and cell assays	China/Asian	Gou et al., 2019 [25]
	TT (N=32) and NAT (N=32), and CL (N=4)	No	Up	miR-124-3p	RT-qPCR, western blotting, luciferase reporter and cell assay, and nude mouse	China/Asian	Yao et al., 2022 [26]
	TT (N=100) and NAT (N=100), and CL (N=6)	No	Up	miR-637	RT-qPCR, western blotting, luciferase reporter and cell assay, and nude mouse	China/Asian	Cao et al., 2024 [27]
Gallbladder cancer	TT (N=13) and NAT (N=13), and CL (N=5)	No	Up	miR-124-3p	RT-qPCR, western blotting, and cell assay	China/Asian	Kai et al., 2018 [28]
Gastric cancer	TT (N=8) and NAT (N=8), and NT (N=8)	No	Up	Not reported	NGS (MiSeq Sequencing System, Illumina)	Brazil/South America	Vidal et al., 2017 [29]
	TT (N=22), NAT (N=21) and NT (N=28), and CPS (N=18) and HVS (N=23)	No	Up	Not reported	RNAseq and RT-qPCR	Brazil/South America	Reis-das-Mercês, 2022 [30]
	TT (N=30) and NAT (N=30)	Yes	Down	Not reported	RT-qPCR	Iran/Asian	Ghamsemi et al., 2019 [31]
	TT (N=53) and NAT (N=53), and CL (N=5)	No	Up	Not reported	RT-qPCR, western blotting, and cell assays	China/Asian	Liu and Xu, 2019 [32]
	TT (N=63) and NAT (N=63), and CL (N=5)	No	Up	miR-124-3p; miR-29b-3p	Microarray, RT-qPCR, and cell assays	China/Asian	Cheng et al., 2018 [33]
	TT (N=31) and NAT (N=31), and CL (N=4)	No	Up	miR-653-5p; miR-338-3p	RT-qPCR, western blotting, RNA immunoprecipitation, luciferase reporter and cell assays	China/Asian	Jin et al., 2020 [34]
	TT (N=26)and NAT (N=26), and CL (N=3)	No	Up	miR-876-5p	RT-qPCR, western blotting, nude mouse, luciferase reporter and cell assays	China-Japan/Asian	Li et al., 2020 [35]
	TT (N=10) and NAT (N=10), and CL (N=5)	No	Up	miR-637	RT-qPCR, luciferase reporter and cell assays	China/Asian	Yang et al., 2021 [36]
	GC patients blood serum (N=60) and CL (N=6)	No	Up	miR-508-3p	RT-qPCR, western blot, FISH, luciferase reporter and cell assays, and nude mouse	China/Asian	Shang et al., 2023 [37]
Glioma	CL (N= 5)	No	Up	miR-124-3p	RT-qPCR, western blot, RNA immunoprecipitation, luciferase reporter and cell assays	China/Asian	Hu and Zhang, 2019 [38]
	TT (N= 48) and NAT (N= 48), and CL (N= 3)	No	Up	miR-654	RT-qPCR, nude mice, luciferase reporter and cell assays	China/Asian	Jin et al., 2018 [39]
	TT (N= 26) and CL (N= 2)	No	Up	miR-124	RT-qPCR, luciferase reporter and cell assays	China/Asian	Liu et al., 2020 [40]
	TT (N= 80) and CL (N= 2)	No	Up	miR-524-5p	RT-qPCR, western blot, luciferase reporter and cell assays	China/Asian	Yin et al., 2020 [41]
	TT (N= 56) and Blood serum (N=56), and CL (N= 3)	No	Up	miR-421	RT-qPCR, western blot, RNA immunoprecipitation, nude mice, luciferase reporter and cell assays	China/Asian	Han et al., 2020 [42]
Hepatocellular carcinoma	TT (N=16) and NAT (N=16)	No	Up	Not reported	RT-qPCR	China/Asian	Zheng et l., 2016 [5]
	TT (N=50) and NAT (N=50), and CL (N=7)	No	Up	miR-124-3p	RT-qPCR, western blotting, immunohistochemical, nude mouse, luciferase reporter and cell assays	China/Asian	Chen et al., 2018 [43]
	TT (N=20) and NAT (N=20), and CL (N=5)	No	Up	miR-338-3p	RT-qPCR, nude mouse, and cell assays	China/Asian	Li et al., 2020 [44]
	TT (N=50) and NAT (N=50), and CL (N=3)	No	Up	miR-582-3p	RT-qPCR, western blotting, nude mouse, luciferase reporter and cell assays	China/Asian	Zhang et al., 2020 [45]
	TT (N=19) and NAT (N=19), and CL (N=4)	No	Up	miR-124-3p; miR-4524-5p	RT-qPCR, western blotting, luciferase reporter and cell assays	China/Asian	Hu et al., 2021 [46]
	TT (N=30) and NAT (N=30), and CL (N=5)	No	Up	miR-124-3p; miR-506	RT-qPCR, western blotting, nude mouse, luciferase reporter and cell assays	China/Asian	Yu et al., 2022 [47]
Lung	TT (N=15) and NAT (N=15), and CL (N=7)	No	Up	miR-124	RT-qPCR, western blot, and cell assays	China/Asian	Yu et al., 2018 [48]
	TT (N=27) and NAT (N=27), and CL (N=7)	No	Up	miR-124-3p	RT-qPCR, western blot, and cell assays	China/Asian	Chen et al., 2020 [49]
	CL (N=4)	No	Up	miR-107	RT-qPCR, luciferase reporter and cell assays	China/Asian	Hong et al., 2020 [50]
	TT (N=25) and NAT (N=25), and CL (N=6)	No	Up	miR-149	RT-qPCR, nude mice and cell assays	China/Asian	Lu et al., 2020 [51]
	TT (N=60) and NAT (N=60), and CL (N=3)	No	Up	miR-377-3p	RT-qPCR, western blot, RNA immunoprecipitation, luciferase reporter and cell assays	China/Asian	Li et al., 2020 [52]
	Cancer blood serum (N=52) and Healthy blood serum (N=30)	No	Up	miR-637	RT-qPCR	China/Asian	Zhu et al., 2023 [53]
Melanoma	TT (N=23) and NAT (N=23), and CL (N=2)	No	Up	miR-215-5p	RT-qPCR, western blot, RNA immunoprecipitation, luciferase reporter and cell assays	China/Asian	Zu and Sun, 2020 [54]
Nasopharyngeal carcinoma	TT (N= 63) and NAT (N= 37), and CL (N= 6)	No	Up	miR-4288	RT-qPCR, nude mice and cell assays	China/Asian	Ke et al., 2018 [55]
Oral squamous cell carcinoma	TT (N=90) and NAT (N=90), and CL (N=3)	No	Up	miR-124	RT-qPCR, and cell assay	China/Asian	Wang et al., 2018 [56]
	TT (N=30) and NAT (N=30), and CL (N=5)	No	Up	miR-381-3p	RT-qPCR, nude mice, luciferase reporter and cell assays	China/Asian	Bi et al., 2021 [57]
	TT (N=40) and NAT (N=40), and CL (N=6)	No	Up	miR-637	RT-qPCR, western blot, nude mice, luciferase reporter and cell assays	China/Asian	Jiang et al., 2021[58]
Osteosarcoma	TT (N=82) and CL (N=7)	No	Down	Not reported	RT-qPCR, and cell assay	China/Asian	Xiao-Long et al., 2018 [59]
	TT (N=12) and Chondroma (N=12), and CL (N=5)	No	Up	miR-637	RT-qPCR, western blot, FISH, luciferase reporter and cell assays	China/Asian	Wen et al., 2020 [60]
Ovarian	TT (N= 69) and NAT (N= 69), and CL (N=5)	No	Up	Not reported	RT-qPCR	China/Asian	Liu et al., 2018 [61]
	TT (N= 66) and NAT (N= 66), and CL (N=1)	No	Up	miR-7	RT-qPCR, western blot, luciferase reporter and cell assays	China/Asian	Zhou et al., 2021 [62]
	TT (N= 21) and NT (N= 21), and CL (N=5)	No	Down	Not reported	NGS, RT-qPCR, and cell assay	China/Asian	Teng et al., 2019 [63]
Pancreatic cancer	TT (N=28) and NAT (N=28), and CL (N=2)	No	Up	miR-330-5p	RT-qPCR, western blotting, RNA immunoprecipitation, nude mouse, luciferase reporter and cell assays	China/Asian	Liu et al., 2020 [64]
	TT (N=) and NAT (N=), and CL (N=)	No	Up	miR-1179	Western blotting, luciferase reporter and cell assay	China/Asian	Zhang et al., 2023 [65]
Prostate	TT (N= 60) and NAT (N= 60), and CL (N=5)	No	Up	miR-338-3p	RT-qPCR, western blot, luciferase reporter and cell assays	China/Asian	Cai et al., 2019 [66]
	TT (N= 26) and NAT (N= 26), and CL (N=5)	No	Up	miR-193a-3p	RT-qPCR, western blot, RNA immunoprecipitation, nude mice, luciferase reporter and cell assays	China/Asian	Chen et al., 2029 [67]
	TT (N= 45) and Benign prostatic hyperplasia (N= 25), and CL (N=5)	No	Up	miR-338-3p	RT-qPCR, western blot, RNA immunoprecipitation, immunohistochemistry, FISH, luciferase reporter and cell assays	China/Asian	Liu et al., 2020 [68]
	TT (N=14) and NAT (N=14), and CL (N=6)	No	Up	miR-448	RT-qPCR, western blot, nude mice, luciferase reporter and cell assays	China/Asian	Liu et al., 2021[69]
	Blood serum (N=70) and CL (N=3)	No	Up	miR-212	RT-qPCR, western blot, nude mice, luciferase reporter and cell assays	China/Asian	Tang et al., 2021[70]
Renal carcinoma	TT (N= 43) and NAT (N= 43), and CL (N=5)	No	Down	miR-637	NGS, RT-qPCR, nude mice, luciferase reporter and cell assays	China/Asian	Li et al., 2020 [71]
	TT (N=48) and NAT (N=48), and CL (N=6)	No	Up	miR-485-3p	RT-qPCR, western blot, immunohistochemistry, nude mice, luciferase reporter and cell assays	China/Asian	Lai et al., 2020 [72]
	TT (N=50) and NAT (N=50), and CL (N=4)	No	Up	miR-508-3p	RT-qPCR, western blot, RNA immunoprecipitation, FISH, luciferase reporter and cell assays	China/Asian	Han et al., 2020 [73]
TT: Tumor tissue; NAT: Nonneoplastic Adjacent tissue; NT: Normal tissue; CL: Cell line; Up: Upregulated; Down: Downregulated; PPT: Paraffin preserved tissue; Ref.: Reference

## Sheet: Table S2
Table S2: Sponged miRNAs and their target genes
miR-29b-3p	miR-124-3p	miR-7-5p	miR-107	miR-152-3p	miR-338-3p	miR-506-3p	miR-212-3p	miR-193a-3p	miR-326	miR-149-5p	miR-215-5p	miR-193a-5p	miR-381-3p	miR-448	miR-421	miR-524-5p	miR-377-3p	miR-485-3p	miR-330-5p	miR-1207-5p	miR-582-3p	miR-637	miR-599	miR-508-3p	miR-588	miR-653-5p	miR-654-3p	miR-876-5p	miR-1179	miR-1286	miR-4288	miR-4524-5p
ADAM12	ABCC4	ABCC1	AGO1	ADAM17	ADAM17	CD151	ABCG2	CCND1	BCL2L1	BBC3	ACVR2B	ERBB2	ANO1	ADAM10	ATM	CDK2	DNMT1	MAT1A	ITGA5	CD151	AXIN2	AKT1	MYC	NFKB1	GRN	NRP1	CDKN1A	PIK3R1	RHPN2	HK2	ELF3	-
AKT2	AHR	BAX	ARNT	ALCAM	CCND1	CDH2	ACHE	E2F1	CD274	FASLG	ALCAM	IGF2BP1	CD1C	BCL2	CASP3	HES1	E2F3	NFYB	MUC1	CSF1	DKK3	SP7	SATB2	PIKFYVE
AKT3	AKT2	BCL2	AXIN2	ATG14	CDH2	CDK4	ADCY1	E2F6	CD9	FGF21	CTNNBIP1	ING5	GJA1	CXCL12	CBX7	JAG1	PAK1	NTRK3	PDE4B	STAT6	SFRP1
ANGPTL4	AMOTL1	CCNE1	BACE1	CCKBR	DAB2IP	CDK6	CCNA2	ERBB2	FGF1	FGFR1	KDM1B	MTOR	HDAC4	IGF1R	CDH1	MMP2	PTEN	PBRM1	PDIA3	STOML2
AQP4	AR	CUL5	CAV1	CCND1	HIF1A	COTL1	CCNB1	ERBB4	FSCN1	FOXM1	NID1	NLN	ID1	ITPR1	FOXO4	MMP9	SOD1	PPARGC1A	TYR	TERT
BACE1	B4GALT1	EGFR	CDC42	CD151	IRS2	DNMT3B	IRAK4	HMGB1	GLI1	GIT1	PTPRT	PIK3R3	NFKBIA	KDM2B	RBMXL1	SOX9	SOD2	SLC40A1
BCL2	BDNF	FOS	CDK6	CD274	ITGB3	ETS1	KCNJ2	HYOU1	HOTAIR	GPC1	RB1	SRR	P2RX5	MAP2K1	SIRT3	TTK	TIMP1
BMP1	CAMTA1	GDF5	CDK8	CSF1	MACC1	FLOT1	MECP2	KRAS	MSH3	IL6	RUNX1	TFAP2A	TBC1D9	MPPED2	SMAD4	WEE1	TP53
CCND2	CAPNS1	HELLS	CHGA	DKK1	MAP1A	FOXQ1	MYC	MCL1	NOB1	MTHFR	SIGLEC8	TP73	TWIST1	SATB1
CDC42	CASC3	HOXB3	CHRM1	DNMT1	MMP9	FXN	PEA15	MMP14	NOTCH1	MYD88	WNK1	WT1	WEE1
CDK6	CAV1	HOXB5	CLOCK	FGF2	NOVA1	GLI3	PTCH1	PLAU	NOTCH2	PPM1F	XIAP
COL10A1	CBL	IGF1R	CPEB1	FGFR3	NRP1	IQGAP1	PXN	PRAP1	PKM	PTGER2	ZEB2
COL1A1	CCL2	ILF2	CYP2C8	HLA-G	PKLR	PIM3	RB1	PTEN	SMO	SP1
COL3A1	CCND2	ILF3	DAPK1	IGF1R	PKM	ROCK1	RBP2	RAB27B	SP1	ZBTB2
COL4A1	CD151	IRS1	DICER1	IRS1	PLA2G4B	SNAI1	RFXAP	RPS6KB2
COL4A2	CD274	IRS2	FBXW7	ITGA5	PREX2	SNAI2	SGK3	SELENON
COL5A2	CDH2	KEAP1	FOXO1	KLF4	SMO	SPHK1	SMAD2	SLC7A5
COL5A3	CDK2	KLF4	GRN	KRAS	SOX4	TCF3	SOD2	SRSF2
CTNNBIP1	CDK4	KMT5A	HIF1A	MAFB	SSX2IP	VIM	SOX11	TGFB2
DNAJB11	CDK6	MSH3	HMGA2	NRP1	TAZ	WNK1	SOX4	TYMS
DNMT1	CEBPA	NDUFA4	IL6	PIK3R3	UBE2Q1	YAP1	TJP1
DNMT3A	CLOCK	PAK1	JAK1	PTEN	ZBTB18
DNMT3B	CTDSP1	PAX6	KLF4	TACC3	ZEB2
DUSP2	CTGF	PIK3CD	LATS2	TGFA
ELAVL1	DNMT3B	PIK3CG	LIN28A	WNT1
ESR1	E2F6	PIK3R3	MYB	XIST
FBN1	EFNB1	PSME3	NF1
FGA	EGR1	PTK2	NFIA
FGB	ELK3	RAF1	NOTCH2
FGG	EZH2	REL	PLAG1
FOS	FLOT1	RELA	PRKCE
GATA3	FOXA2	RGS5	RAD51
GRN	FXN	RNF183	SALL4
GSK3B	GRIA1	SERPINB5	SERPINB5
HDAC4	GRIA2	SIRT2	SH3GL2
HMGA2	GRIA3	SKP2	SIAH1
HMGCR	HMGA1	SLC7A5	SNCG
IFNG	HNRNPA2B1	SMARCD1	VEGFA
IL32	HOTAIR	SNCA
ITGA6	IL6R	SRSF1
ITGB1	IQGAP1	TET2
KDM2A	ITGB1	UBE2A
KIF1B	ITGB3	VDAC1
LAMC1	JAG1	XIAP
LAMC2	KLF6	XRCC2
LASP1	LAMC1	YY1
LOX	MAPK14
LOXL2	MECP2
LOXL4	MGMT
LRP6	MTDH
MCL1	MTPN
MEN1	MYO10
MMP15	NEAT1
MMP2	NFATC1
MMP24	NFKBIZ
MMP9	NR3C1
MYC	NR3C2
MYCN	PIK3CA
NASP	PIM1
NCOA3	PPP1R13L
NID1	PRRX1
NKIRAS2	PTBP1
PATZ1	Rab38
PDGFA	RAC1
PDGFB	RAP2A
PDGFC	RDH10
PDGFRA	RELA
PDGFRB	REST
PER1	RGS4
PIK3CG	RHOG
PIK3R1	ROCK1
PPIC	ROCK2
PPP1R13B	RRAS
PTEN	SART3
RAX	SGPL1
S100B	SIRT1
SERPINH1	SLC16A1
SFPQ	SMOX
SNAI3	SMYD3
SP1	SNAI2
SPARC	SOS1
STAT3	SPHK1
TBX21	SSSCA1
TCL1A	STAT3
TDG	SYCP1
TET1	TRIB3
TET2	UHRF1
TGFB1	VIM
TGFB2	XRCC6
TGFB3
TNFAIP3
VEGFA

## Sheet: Table S3
Table S3: Gene Ontology enrichment
Biological Process
#term ID	term description	observed gene count	background gene count	strength	signal	false discovery rate	matching proteins in your network (labels)
GO:0045595	Regulation of cell differentiation	148	1582	0.67	2.41	8.09e-55	SNAI2,GRN,TBX21,SIRT1,NFKBIA,SFRP1,TGFB1,COL1A1,NFKB1,CCND1,GLI1,IFNG,MAPK14,LOX,HES1,TGFB3,TWIST1,SNAI1,SOX4,SOX9,RRAS,SMO,SIRT2,JAG1,KRAS,NOTCH2,PDGFRA,LAMC1,DAB2IP,SLC7A5,SMAD2,YY1,TCF3,GPC1,NID1,FGF2,HDAC4,STAT3,NRP1,CDK6,RB1,TP53,ERBB2,SOD1,CTDSP1,EGFR,GJA1,WNT1,RUNX1,MAP2K1,AXIN2,FGB,FOS,MMP14,TERT,REST,ROCK2,EZH2,SOX11,GSK3B,FBN1,PLAG1,NFKBIZ,CSF1,PDGFB,PTCH1,FGG,MEN1,CAV1,MYB,ACVR2B,PTK2,…
GO:0042981	Regulation of apoptotic process	142	1462	0.68	2.48	4.81e-54	SNAI2,GRN,SIRT1,TIMP1,MMP2,SFRP1,TGFB1,CCL2,NFKB1,CCND1,IFNG,LOX,NR3C1,TGFB3,EGR1,TWIST1,SNAI1,SOX4,SOX9,SMO,SIRT2,KRAS,NOTCH2,DAB2IP,SLC40A1,CCND2,LRP6,SLC7A5,PDGFRB,PIK3R3,E2F3,PIK3CA,CBL,PPARGC1A,NRP1,RB1,TP53,SOD1,SKP2,EGFR,ATM,BAX,PSME3,ITGA5,WNT1,FOXQ1,PDIA3,ANGPTL4,MGMT,FGB,TERT,ADAM17,CASP3,REST,SPHK1,BACE1,GSK3B,FGG,MTDH,CAV1,PTK2,SMAD4,ERBB4,HMGB1,E2F1,TJP1,SIAH1,SFPQ,NF1,XRCC2,DNMT1,PI…
GO:0043067	Regulation of programmed cell death	143	1492	0.68	2.45	7.45e-54	SNAI2,GRN,SIRT1,TIMP1,MMP2,SFRP1,TGFB1,CCL2,NFKB1,CCND1,IFNG,LOX,NR3C1,TGFB3,EGR1,TWIST1,SNAI1,SOX4,SOX9,SMO,SIRT2,KRAS,NOTCH2,DAB2IP,SLC40A1,CCND2,LRP6,SLC7A5,PDGFRB,PIK3R3,E2F3,PIK3CA,CBL,FGF2,PPARGC1A,NRP1,RB1,TP53,SOD1,SKP2,EGFR,ATM,BAX,PSME3,ITGA5,WNT1,FOXQ1,PDIA3,ANGPTL4,MGMT,FGB,TERT,ADAM17,CASP3,REST,SPHK1,BACE1,GSK3B,FGG,MTDH,CAV1,PTK2,SMAD4,ERBB4,HMGB1,E2F1,TJP1,SIAH1,SFPQ,NF1,XRCC2,DNM…
GO:0010646	Regulation of cell communication	207	3355	0.49	1.68	2.45e-53	SNAI2,SIRT1,CHGA,NFKBIA,TIMP1,SFRP1,TGFB1,P2RX5,CCL2,COL1A1,NFKB1,GLI1,IFNG,MAPK14,LOX,HES1,TGFB3,PRRX1,EGR1,TWIST1,SNAI1,SOX4,RAP2A,SOX9,RRAS,SMO,JAG1,KRAS,CCNB1,NOTCH2,PDGFRA,CDK4,LAMC1,DAB2IP,ADAM10,CDH1,PDGFRB,SMAD2,PIK3CA,CBL,GPC1,NID1,FGF2,STAT3,NRP1,RB1,PXN,IQGAP1,CDH2,TP53,ERBB2,SOD1,SKP2,EGFR,PAK1,ATM,GJA1,HMGCR,PREX2,DUSP2,S100B,BAX,PSME3,ITGA5,WNT1,REL,ADCY1,MAP1A,PDIA3,MAP2K1,AXIN2,AC…
GO:2000145	Regulation of cell motility	103	988	0.71	2.47	5.28e-40	SNAI2,GRN,SIRT1,TIMP1,MMP2,SFRP1,TGFB1,CCL2,COL1A1,GLI1,IFNG,SPARC,TWIST1,SNAI1,RAP2A,SOX9,RRAS,SMO,JAG1,PDGFRA,DAB2IP,ADAM10,CDH1,PDGFRB,PIK3R3,PPM1F,LAMC2,FGF2,STAT3,NRP1,CDK6,PATZ1,EGFR,PAK1,ATM,GJA1,ITGA5,COL3A1,PRKCE,MMP14,TERT,ADAM17,SPHK1,ROCK2,CD151,CSF1,SP1,PDGFB,CAV1,RHOG,SSX2IP,PTK2,WNK1,ERBB4,HMGB1,PDGFA,TJP1,RAC1,NF1,NTRK3,MTOR,TGFB2,IL6R,PTEN,MMP9,PLAU,PTPRT,TET1,FOXO4,KLF4,IRS2,PIK…
GO:0030334	Regulation of cell migration	99	927	0.73	2.51	3.97e-39	SNAI2,GRN,SIRT1,TIMP1,MMP2,SFRP1,TGFB1,CCL2,COL1A1,GLI1,IFNG,SPARC,SNAI1,RAP2A,SOX9,RRAS,SMO,JAG1,PDGFRA,DAB2IP,ADAM10,CDH1,PDGFRB,PIK3R3,PPM1F,LAMC2,FGF2,STAT3,NRP1,PATZ1,EGFR,PAK1,ATM,GJA1,ITGA5,COL3A1,PRKCE,MMP14,TERT,ADAM17,SPHK1,ROCK2,CD151,CSF1,SP1,PDGFB,CAV1,RHOG,PTK2,WNK1,ERBB4,HMGB1,PDGFA,TJP1,RAC1,NF1,NTRK3,MTOR,TGFB2,IL6R,PTEN,MMP9,PLAU,PTPRT,TET1,FOXO4,KLF4,IRS2,PIK3CD,GATA3,CD274,CD9…
GO:0070848	Response to growth factor	70	503	0.84	2.9	2.94e-33	SNAI2,SIRT1,SFRP1,TGFB1,CCL2,COL1A1,MAPK14,NR3C1,HES1,TGFB3,EGR1,TWIST1,SOX9,SIRT2,NOTCH2,PDGFRA,DAB2IP,PDGFRB,SMAD2,PIK3CA,CBL,FGF2,STAT3,NRP1,PXN,IQGAP1,TP53,ERBB2,EGFR,COL3A1,FOS,CASP3,SPHK1,ROCK2,FBN1,PDGFB,MEN1,CAV1,FGFR3,ACVR2B,PTK2,SMAD4,ERBB4,E2F1,PDGFA,COL4A2,NTRK3,TGFB2,FASLG,CCN2,GDF5,KLF4,ID1,PIK3CD,GATA3,SH3GL2,ROCK1,RELA,SOS1,FGFR1,RAF1,BDNF,AKT1,ITGB3,FGF21,MYC,FGF1,CCNA2,IGF1R,NOT…
GO:0030155	Regulation of cell adhesion	77	784	0.69	2.14	1.36e-27	SNAI2,TBX21,EFNB1,MMP2,SFRP1,TGFB1,CCL2,COL1A1,IFNG,MAPK14,HES1,SOX4,SOX9,RRAS,JAG1,LAMC1,ADAM10,CDH1,PPM1F,PIK3CA,NID1,NRP1,CDK6,ERBB2,ATM,ITGA5,WNT1,RUNX1,FGB,PRKCE,MMP14,CASP3,ROCK2,GSK3B,NFKBIZ,CSF1,PDGFB,FGG,MEN1,CAV1,MYB,PTK2,WNK1,HMGB1,TJP1,RAC1,NF1,TGFB2,IL6R,PTEN,PLAU,KLF4,FLOT1,HLA-G,GATA3,CD274,CD9,ETS1,SMARCD1,CXCL12,GLI3,BCL2,ROCK1,RELA,IL6,PBRM1,FOXA2,PIK3CG,MYO10,PIK3R1,AKT1,ITGB3,…
GO:0051726	Regulation of cell cycle	88	1108	0.6	1.8	9.98e-26	PPP1R13B,SIRT1,SFRP1,TGFB1,CCL2,CCND1,GLI1,MAPK14,HES1,SOX9,SIRT2,CCNB1,CDK4,DAB2IP,CCND2,LRP6,PDGFRB,YY1,CCNE1,TCF3,FGF2,STAT3,CDK6,CDK2,RB1,IQGAP1,TP53,CTDSP1,SKP2,EGFR,ATM,BAX,PSME3,AXIN2,PRKCE,TERT,ADAM17,CASP3,SPHK1,ROCK2,EZH2,TACC3,PDGFB,PTCH1,MEN1,FOXM1,E2F1,SFPQ,PIM3,TGFB2,CCN2,TTK,XIAP,PTEN,PIM1,FOXO4,KLF4,BCL2L1,HLA-G,TP73,GATA3,CDK8,LATS2,AKT2,ETS1,GIT1,SMARCD1,ITGB1,BCL2,PBRM1,MECP2,W…
GO:0036293	Response to decreased oxygen levels	47	291	0.9	2.81	2.44e-24	SIRT1,MMP2,SFRP1,TGFB1,TGFB3,EGR1,TWIST1,SIRT2,CBL,DNMT3A,TP53,ATM,ANGPTL4,PRKCE,FOS,ITPR1,MMP14,TERT,ADAM17,CASP3,REST,CAV1,PKLR,SMAD4,E2F1,PDGFA,NF1,ARNT,MTOR,TGFB2,CCN2,PTEN,PLAU,MTHFR,LOXL2,CXCL12,BCL2,MECP2,BBC3,HIF1A,SOD2,AKT1,CPEB1,MYC,HYOU1,CCNA2,NOTCH1
GO:0045859	Regulation of protein kinase activity	66	663	0.69	2.06	1.08e-23	SIRT1,SFRP1,TGFB1,CCND1,IFNG,EGR1,CCNB1,DAB2IP,CCND2,LRP6,PDGFRB,CCNE1,PPM1F,PIK3CA,CBL,FGF2,RB1,IQGAP1,ERBB2,SOD1,EGFR,PAK1,HMGCR,MAP2K1,AXIN2,ADAM17,CASP3,EZH2,FBN1,CSF1,PDGFB,MEN1,CAV1,ACVR2B,PTK2,WNK1,ERBB4,PDGFA,NF1,XRCC6,NTRK3,MTOR,TGFB2,IL6R,PTEN,PTPRT,PIM1,DKK1,LATS2,SOS1,FGFR1,TGFA,TRIB3,SMYD3,PIK3CG,PDGFC,CEBPA,HMGA2,TCL1A,AKT1,ITGB3,FBXW7,FGF1,CCNA2,TNFAIP3,SNCA
GO:0002682	Regulation of immune system process	96	1438	0.52	1.54	4.91e-23	SNAI2,GRN,TBX21,EFNB1,SIRT1,NFKBIA,SFRP1,TGFB1,CCL2,IFNG,MAPK14,LOX,HES1,TGFB3,AHR,TWIST1,SOX4,SOX9,JAG1,NOTCH2,DAB2IP,ADAM10,SLC7A5,TCF3,PIK3CA,STAT3,CDK6,RB1,ERBB2,SOD1,PAK1,ATM,BAX,STAT6,RUNX1,COL3A1,PRKCE,FOS,MMP14,ADAM17,CASP3,SPHK1,SOX11,FBN1,NFKBIZ,CSF1,CAV1,RHOG,MYB,PTK2,WNK1,PDE4B,HMGB1,RAC1,STOML2,SFPQ,NF1,ARNT,XRCC6,MTOR,TGFB2,CD1C,IL6R,XIAP,PTEN,MAFB,IRS2,FLOT1,HLA-G,CTNNBIP1,PIK3CD,G…
GO:0010632	Regulation of epithelial cell migration	40	229	0.94	2.78	1.03e-21	GRN,SIRT1,TGFB1,IFNG,SPARC,SOX9,RRAS,DAB2IP,PPM1F,FGF2,NRP1,PATZ1,PRKCE,ADAM17,ROCK2,SP1,PDGFB,PTK2,HMGB1,RAC1,NF1,MTOR,TGFB2,PTEN,MMP9,KLF4,IRS2,PIK3CD,GATA3,ETS1,FGFR1,MECP2,PIK3CG,HIF1A,AKT1,ITGB3,FBXW7,FGF1,NOTCH1,AKT3
GO:0045765	Regulation of angiogenesis	43	288	0.87	2.52	4.88e-21	GRN,SIRT1,SFRP1,SPARC,TWIST1,RRAS,DAB2IP,FGF2,STAT3,NRP1,ERBB2,ITGA5,RUNX1,ANGPTL4,TERT,SPHK1,ROCK2,PKM,SP1,MTDH,TJP1,NF1,COL4A2,TGFB2,FASLG,ADAM12,AGO1,FOXO4,KLF4,HLA-G,PIK3CD,ETS1,ITGB1,ROCK1,IL6,MECP2,HMGA2,HIF1A,ITGB3,FGF1,TNFAIP3,JAK1,AKT3
GO:1902893	Regulation of miRNA transcription	22	62	1.25	3.2	3.26e-17	TGFB1,NR3C1,EGR1,SOX9,YY1,FGF2,STAT3,TP53,FOS,TERT,REST,PDGFB,MYB,SMAD4,TGFB2,KLF4,WT1,GATA3,ETS1,RELA,HIF1A,MYC
GO:0009410	Response to xenobiotic stimulus	45	422	0.72	1.89	6.86e-17	CBX7,MMP2,SFRP1,TGFB1,COL1A1,CCND1,LOX,AHR,RAP2A,CDK4,CDH1,PPM1F,DNMT3A,RB1,TP53,SOD1,ADCY1,MGMT,FOS,ADAM17,CASP3,REST,TYMS,PTCH1,SRR,PDE4B,E2F1,PDGFA,TJP1,TGFB2,CYP2C8,MTHFR,TP73,GATA3,BCL2,ABCC1,TGFA,SOD2,ITGB3,FGF21,SMOX,MYC,RAD51,ABCC4,SNCA
GO:0022407	Regulation of cell-cell adhesion	46	480	0.68	1.72	1.16e-15	TBX21,EFNB1,TGFB1,CCL2,IFNG,MAPK14,HES1,SOX4,JAG1,CDH1,PPM1F,PIK3CA,ERBB2,WNT1,RUNX1,FGB,CASP3,NFKBIZ,FGG,CAV1,MYB,PTK2,WNK1,HMGB1,TJP1,IL6R,PTEN,KLF4,FLOT1,HLA-G,GATA3,CD274,CD9,ETS1,SMARCD1,CXCL12,GLI3,RELA,IL6,PBRM1,FOXA2,MYO10,AKT1,FGA,NOTCH1,JAK1
GO:0010810	Regulation of cell-substrate adhesion	31	217	0.85	2.04	1.36e-14	SFRP1,COL1A1,RRAS,JAG1,PPM1F,NID1,NRP1,CDK6,ITGA5,WNT1,FGB,PRKCE,MMP14,ROCK2,GSK3B,CSF1,PDGFB,FGG,MEN1,PTK2,RAC1,NF1,PTEN,PLAU,BCL2,ROCK1,PIK3R1,ITGB3,CDC42,FGA,NOTCH1
GO:0030198	Extracellular matrix organization	33	278	0.77	1.79	1.76e-13	MMP2,MMP15,TGFB1,COL1A1,LOX,SOX9,MMP24,PDGFRA,LAMC1,ADAM10,LOXL4,NID1,COL5A3,COL3A1,BMP1,MMP14,COL10A1,CAV1,NF1,COL18A1,COL4A2,TGFB2,CCN2,MMP9,COL5A2,COL4A1,FLOT1,WT1,B4GALT1,SERPINB5,LOXL2,ITGB1,SERPINH1
GO:0034599	Cellular response to oxidative stress	30	224	0.82	1.89	1.84e-13	SIRT1,MMP2,SIRT2,PDGFRA,PPARGC1A,PXN,TP53,SOD1,EGFR,STAT6,MGMT,FOS,SPHK1,EZH2,ARNT,SELENON,MMP9,FOXO1,KEAP1,BCL2,ABCC1,RELA,IL6,DAPK1,FXN,HIF1A,SOD2,AKT1,TNFAIP3,SNCA
GO:0001837	Epithelial to mesenchymal transition	16	79	1.0	1.74	1.59e-09	SNAI2,SFRP1,TGFB1,SNAI1,SOX9,LRP6,ROCK2,GSK3B,SMAD4,TGFB2,LOXL2,ROCK1,FGFR1,HMGA2,HIF1A,NOTCH1
GO:0001709	Cell fate determination	11	44	1.09	1.49	1.92e-07	HES1,PRRX1,JAG1,NOTCH2,WNT1,PTCH1,MCL1,KLF4,GATA3,PAX6,CDC42
Molecular Function
#term ID	term description	observed gene count	background gene count	strength	signal	false discovery rate	matching proteins in your network (labels)
GO:0016301	Kinase activity	53	788	0.52	1.23	1.02e-11	CCL2,CCND1,MAPK14,PDGFRA,CDK4,PDGFRB,CCNE1,PIK3R3,PIK3CA,PIKFYVE,NRP1,CDK6,CDK2,ERBB2,SKP2,EGFR,PAK1,ATM,MAP2K1,PRKCE,RPS6KB2,SPHK1,ROCK2,PKM,GSK3B,FGFR3,PKLR,ACVR2B,PTK2,WNK1,ERBB4,PIM3,NTRK3,MTOR,TTK,PIM1,PIK3CD,CDK8,LATS2,AKT2,SGK3,ROCK1,DAPK1,FGFR1,RAF1,WEE1,TRIB3,PIK3CG,AKT1,IRAK4,IGF1R,JAK1,AKT3
GO:0140096	Catalytic activity, acting on a protein	96	2279	0.32	0.86	4.10e-10	SIRT1,MMP2,MMP15,SFRP1,CCL2,CCND1,MAPK14,LOX,MMP24,SIRT2,PDGFRA,CDK4,ADAM10,LOXL4,PDGFRB,PPM1F,PIK3CA,CBL,PIKFYVE,HDAC4,DNMT3A,NRP1,CDK6,CDK2,ERBB2,CTDSP1,EGFR,PAK1,ATM,DUSP2,UBE2Q1,KDM1B,PDIA3,MAP2K1,PPIC,BMP1,PRKCE,MMP14,RPS6KB2,ADAM17,CASP3,ROCK2,BACE1,EZH2,PKM,GSK3B,FGFR3,ACVR2B,PTK2,WNK1,ERBB4,SIAH1,PIM3,NTRK3,MTOR,ADAM12,TTK,XIAP,UBE2A,PTEN,NCOA3,MMP9,PLAU,PTPRT,PIM1,KDM2B,NLN,CDK8,LATS2,SI…
GO:0008083	Growth factor activity	22	162	0.83	1.52	1.92e-09	GRN,TIMP1,TGFB1,TGFB3,JAG1,FGF2,BMP1,CSF1,PDGFB,PDGFA,TGFB2,CCN2,DKK1,GDF5,CXCL12,MACC1,IL6,TGFA,BDNF,PDGFC,FGF21,FGF1
GO:0005524	ATP binding	68	1491	0.36	0.83	3.85e-08	P2RX5,MAPK14,PDGFRA,CDK4,PDGFRB,KIF1B,PIK3CA,PIKFYVE,MSH3,CDK6,CDK2,ERBB2,EGFR,PAK1,ATM,UBE2Q1,ADCY1,RUNX1,MAP2K1,PRKCE,RPS6KB2,SPHK1,ROCK2,PKM,GSK3B,SRR,FGFR3,PKLR,ACVR2B,PTK2,WNK1,ERBB4,XRCC6,XRCC2,PIM3,NTRK3,MTOR,TTK,UBE2A,MAT1A,PIM1,PIK3CD,CDK8,LATS2,AKT2,TDG,HELLS,SGK3,ABCC1,ROCK1,DAPK1,FGFR1,RAF1,WEE1,TRIB3,PIK3CG,MYO10,DICER1,AKT1,IRAK4,HYOU1,HNRNPU,RAD51,ABCC4,IGF1R,ABCG2,JAK1,AKT3
GO:0070851	Growth factor receptor binding	18	135	0.82	1.3	1.15e-07	PDGFRA,DAB2IP,PDGFRB,FGF2,ITGA5,ADAM17,PDGFB,ERBB4,PDGFA,GATA3,IL6,TGFA,PDGFC,ITGB3,FGF21,IRAK4,FGF1,MYD88
GO:0005518	Collagen binding	12	66	0.96	1.2	2.79e-06	LOX,SPARC,NID1,COL5A3,PAK1,ACHE,PDGFB,SMAD4,PDGFA,MMP9,ITGB1,SERPINH1
GO:0005126	Cytokine receptor binding	21	270	0.59	0.83	2.29e-05	TGFB1,CCL2,IFNG,TGFB3,DAB2IP,SMAD2,ITGA5,ADAM17,CASP3,CSF1,TGFB2,FASLG,GATA3,CXCL12,IL6,BDNF,PIK3R1,ITGB3,IRAK4,MYD88,JAK1
GO:0050839	Cell adhesion molecule binding	31	560	0.44	0.7	5.00e-05	MMP24,DAB2IP,ADAM10,CDH1,CBL,FGF2,IQGAP1,CDH2,EGFR,ITGA5,COL3A1,MMP14,ADAM17,PKM,CD151,LASP1,FBN1,FGG,PTK2,HMGB1,TJP1,PPP1R13L,CCN2,PTPRT,FSCN1,CD9,CXCL12,ITGB1,ITGA6,ITGB3,FGF1
GO:0005201	Extracellular matrix structural constituent	14	131	0.73	0.85	6.46e-05	COL1A1,LAMC1,NID1,COL5A3,COL3A1,FGB,FBN1,COL10A1,FGG,COL18A1,COL4A2,COL5A2,COL4A1,FGA
GO:0035035	Histone acetyltransferase binding	6	23	1.11	0.76	0.00085	EGR1,SIRT2,TP53,SP1,GLI3,PAX6
GO:0009008	DNA-methyltransferase activity	4	6	1.52	0.76	0.0013	DNMT3A,MGMT,DNMT3B,DNMT1
GO:0005123	Death receptor binding	5	21	1.07	0.57	0.0054	DAB2IP,CASP3,FASLG,BDNF,MYD88
GO:0038085	Vascular endothelial growth factor binding	3	4	1.57	0.55	0.0091	PDGFRA,PDGFRB,NRP1
GO:0140097	Catalytic activity, acting on DNA	14	221	0.5	0.44	0.0091	DNMT3A,MSH3,MGMT,TERT,DNMT3B,XRCC6,XRCC2,DNMT1,TDG,HELLS,HMGA1,DICER1,HMGA2,RAD51
GO:0015562	Efflux transmembrane transporter activity	4	14	1.15	0.49	0.0127	GJA1,ABCC1,ABCC4,ABCG2
GO:0051059	NF-kappaB binding	5	32	0.89	0.41	0.0236	NFKBIA,NOTCH2,GSK3B,MTDH,RELA
GO:0035198	miRNA binding	5	33	0.88	0.4	0.0261	SOX4,HNRNPA2B1,AGO1,LIN28A,ELAVL1
GO:0106222	lncRNA binding	3	8	1.27	0.39	0.0337	EZH2,ELAVL1,HNRNPU
GO:0003729	mRNA binding	16	326	0.39	0.31	0.0393	SRSF1,CASC3,TP53,IGF2BP1,TYMS,PKM,HNRNPA2B1,PTBP1,LIN28A,ELAVL1,MECP2,ILF3,NOVA1,CPEB1,MYC,HNRNPU
GO:0003730	mRNA 3-UTR binding	8	102	0.59	0.32	0.0441	TP53,IGF2BP1,HNRNPA2B1,ELAVL1,ILF3,NOVA1,CPEB1,HNRNPU
GO:0043175	RNA polymerase core enzyme binding	5	39	0.8	0.33	0.0485	ERBB2,NCOA3,AGO1,SMYD3,HNRNPU
Cellular Component
#term ID	term description	observed gene count	background gene count	strength	signal	false discovery rate	matching proteins in your network (labels)
GO:0030054	Cell junction	101	2115	0.38	1.05	3.26e-14	EFNB1,P2RX5,CCND1,MAPK14,KCNJ2,RRAS,SIRT2,JAG1,KRAS,PDGFRA,CDK4,ADAM10,SLC40A1,LRP6,CDH1,PDGFRB,RAB27B,KIF1B,PIK3CA,CBL,GPC1,PIKFYVE,NRP1,PXN,IQGAP1,CDH2,EGFR,PAK1,GJA1,IGF2BP1,ITGA5,GRIA2,ADCY1,MAP1A,PDIA3,MAP2K1,ACHE,ALCAM,FGB,PRKCE,ITPR1,CHRM1,MMP14,SPHK1,BACE1,EZH2,CD151,GSK3B,LASP1,PTCH1,MTDH,CAV1,RHOG,SSX2IP,PTK2,ERBB4,PDE4B,TJP1,RAC1,NF1,NTRK3,PPP1R13L,NFIA,PTEN,SNCG,PLAU,BCL2L1,FLOT1,MTHF…
GO:0062023	Collagen-containing extracellular matrix	35	407	0.63	1.32	2.98e-10	TIMP1,MMP2,SFRP1,TGFB1,COL1A1,LOX,SPARC,TGFB3,LAMC1,LOXL4,GPC1,LAMC2,NID1,COL5A3,CDH2,ANGPTL4,ACHE,COL3A1,FGB,PKM,CD151,FBN1,COL10A1,PDGFB,FGG,COL18A1,COL4A2,TGFB2,MMP9,COL5A2,COL4A1,LOXL2,CXCL12,SERPINH1,FGA
GO:0005925	Focal adhesion	35	416	0.62	1.29	5.05e-10	RRAS,KRAS,ADAM10,PDGFRB,CBL,NRP1,PXN,IQGAP1,CDH2,EGFR,PAK1,GJA1,ITGA5,PDIA3,MAP2K1,ALCAM,MMP14,CD151,LASP1,CAV1,RHOG,PTK2,RAC1,PLAU,FLOT1,CD9,GIT1,ITGB1,ITGA6,HMGA1,VIM,ITGB3,HYOU1,CDC42,JAK1
GO:0031012	Extracellular matrix	40	552	0.56	1.17	1.03e-09	TIMP1,MMP2,MMP15,SFRP1,TGFB1,COL1A1,LOX,SPARC,TGFB3,MMP24,LAMC1,LOXL4,GPC1,LAMC2,NID1,COL5A3,CDH2,ANGPTL4,ACHE,COL3A1,FGB,MMP14,PKM,CD151,FBN1,COL10A1,PDGFB,FGG,COL18A1,COL4A2,TGFB2,CCN2,MMP9,COL5A2,COL4A1,LOXL2,CXCL12,SERPINH1,FGF1,FGA
GO:0070161	Anchoring junction	64	1325	0.38	0.88	1.23e-08	CCND1,KCNJ2,RRAS,SIRT2,JAG1,KRAS,CDK4,ADAM10,CDH1,PDGFRB,KIF1B,PIK3CA,CBL,PIKFYVE,NRP1,PXN,IQGAP1,CDH2,EGFR,PAK1,GJA1,IGF2BP1,ITGA5,GRIA2,PDIA3,MAP2K1,ACHE,ALCAM,CHRM1,MMP14,SPHK1,CD151,LASP1,MTDH,CAV1,RHOG,SSX2IP,PTK2,TJP1,RAC1,PLAU,BCL2L1,FLOT1,B4GALT1,SH3GL2,FSCN1,CD9,GIT1,ITGB1,ITGA6,AMOTL1,HMGA1,PIK3R1,GRIA1,VIM,AKT1,ITGB3,CPEB1,HYOU1,GRIA3,CDC42,NOTCH1,JAK1,SNCA
GO:0090575	RNA polymerase II transcription regulator complex	23	256	0.65	1.06	4.97e-07	NFYB,RFXAP,SMAD2,E2F3,TCF3,STAT3,RB1,STAT6,RUNX1,FOS,MYB,SMAD4,E2F1,SFPQ,ARNT,MAFB,E2F6,HMGA1,CLOCK,CEBPA,HIF1A,MYC,YAP1
GO:0005911	Cell-cell junction	27	499	0.43	0.63	0.00020	CCND1,KCNJ2,SIRT2,JAG1,CDK4,ADAM10,CDH1,PIK3CA,PIKFYVE,PXN,IQGAP1,CDH2,PAK1,GJA1,MTDH,SSX2IP,TJP1,FLOT1,B4GALT1,FSCN1,ITGB1,AMOTL1,PIK3R1,AKT1,ITGB3,CDC42,NOTCH1
GO:0005667	Transcription regulator complex	45	517	0.64	1.52	1.37e-13	CCND1,NFYB,AHR,SOX4,SOX9,RFXAP,CDK4,SMAD2,YY1,E2F3,TCF3,HDAC4,STAT3,CDK2,RB1,TP53,STAT6,RUNX1,FOS,REST,SNAI3,SP1,MEN1,MYB,SMAD4,HMGB1,E2F1,SFPQ,ARNT,XRCC6,MAFB,KLF4,CTNNBIP1,E2F6,GLI3,RELA,NFATC1,HMGA1,SATB2,ESR1,CLOCK,CEBPA,HIF1A,MYC,YAP1
GO:0042995	Cell projection	79	2379	0.22	0.51	0.00020	TGFB1,GLI1,KCNJ2,ATG14,SMO,SIRT2,NOTCH2,PDGFRA,DAB2IP,ADAM10,SLC7A5,CDH1,RAB27B,KIF1B,PIK3CA,CBL,CASC3,NRP1,CDK6,PXN,IQGAP1,CDH2,SOD1,EGFR,PAK1,IGF2BP1,S100B,UBE2Q1,ITGA5,GRIA2,MAP1A,ALCAM,FOS,CHRM1,BACE1,PKM,GSK3B,PTCH1,CAV1,RHOG,SSX2IP,PTK2,PDE4B,PDGFA,TJP1,RAC1,SFPQ,NF1,NTRK3,MTOR,TGFB2,PTEN,SNCG,FLOT1,HLA-G,B4GALT1,SH3GL2,FSCN1,AKT2,MTPN,GIT1,GLI3,ITGB1,ROCK1,RAF1,BDNF,MYO10,GRIA1,HIF1A,VIM,A…
GO:0005815	Microtubule organizing center	37	825	0.35	0.58	0.00024	NR3C1,SMO,SIRT2,CCNB1,CCNE1,CDK6,CDK2,TP53,PAK1,ATM,MAP2K1,AXIN2,ROCK2,GSK3B,PLAG1,TACC3,SSX2IP,PTK2,SMAD4,PDE4B,E2F1,XRCC2,SNCG,BCL2L1,ID1,FLOT1,LATS2,KEAP1,GIT1,ROCK1,MECP2,SLC16A1,VIM,AKT1,HNRNPU,RAD51,CDC42
GO:0000307	Cyclin-dependent protein kinase holoenzyme complex	8	51	0.89	0.76	0.00052	CCND1,CCNB1,CDK4,CCND2,CCNE1,CDK6,CDK2,CCNA2
GO:0097136	Bcl-2 family protein complex	4	10	1.3	0.66	0.0028	BAX,MCL1,BCL2L1,BBC3
GO:0015630	Microtubule cytoskeleton	47	1355	0.24	0.4	0.0049	MAPK14,NR3C1,SMO,SIRT2,CCNB1,CCNE1,KIF1B,CDK6,CDK2,RB1,PXN,IQGAP1,TP53,PAK1,ATM,MAP1A,MAP2K1,AXIN2,ROCK2,GSK3B,PLAG1,TACC3,SSX2IP,PTK2,SMAD4,PDE4B,E2F1,XRCC2,PEA15,TTK,XIAP,SNCG,KLF4,BCL2L1,ID1,FLOT1,LATS2,KEAP1,GIT1,ROCK1,MECP2,SLC16A1,VIM,AKT1,HNRNPU,RAD51,CDC42
GO:0071159	NF-kappaB complex	3	6	1.4	0.53	0.0100	NFKB1,REL,RELA

## Sheet: Table S4
Table S4: KEGG enrichment
#term ID	term description	observed gene count	background gene count	strength	signal	FDR	matching proteins in your network (labels)
hsa04151	PI3K-Akt signaling pathway	64	349	0.96	3.59	1.49e-36	COL1A1	NFKB1	CCND1	KRAS	PDGFRA	CDK4	LAMC1	CCND2	PDGFRB	CCNE1	PIK3R3	PIK3CA	LAMC2	FGF2	CDK6	CDK2	TP53	ERBB2	EGFR	ITGA5	MAP2K1	IRS1	CHRM1	RPS6KB2	GSK3B	CSF1	PDGFB	FGFR3	PTK2	ERBB4	PDGFA	COL4A2	MTOR	FASLG	IL6R	MCL1	PTEN	COL4A1	BCL2L1	PIK3CD	AKT2	ITGB1	SGK3
hsa05215	Prostate cancer	39	97	1.3	5.14	1.06e-32	NFKBIA,NFKB1,CCND1,KRAS,PDGFRA,PDGFRB,CCNE1,PIK3R3,E2F3,PIK3CA,CDK2,RB1,TP53,ERBB2,EGFR,MAP2K1,GSK3B,PDGFB,E2F1,PDGFA,MTOR,PTEN,MMP9,PLAU,AR,PIK3CD,FOXO1,AKT2,BCL2,RELA,SOS1,FGFR1,RAF1,TGFA,PDGFC,PIK3R1,AKT1,IGF1R,AKT3
hsa05163	Human cytomegalovirus infection	48	217	1.04	3.71	1.79e-30	NFKBIA,CCL2,NFKB1,CCND1,MAPK14,PTGER2,KRAS,PDGFRA,CDK4,PIK3R3,E2F3,PIK3CA,STAT3,CDK6,RB1,TP53,EGFR,BAX,ADCY1,PDIA3,MAP2K1,ITPR1,RPS6KB2,CASP3,ROCK2,GSK3B,SP1,PTK2,E2F1,MTOR,FASLG,IL6R,HLA-G,PIK3CD,AKT2,CXCL12,ROCK1,RELA,SOS1,IL6,NFATC1,RAF1,PIK3R1,AKT1,ITGB3,MYC,JAK1,AKT3
hsa05224	Breast cancer	42	146	1.16	4.25	1.79e-30	CCND1,HES1,JAG1,KRAS,NOTCH2,CDK4,LRP6,PIK3R3,E2F3,PIK3CA,FGF2,CDK6,RB1,TP53,ERBB2,EGFR,BAX,WNT1,MAP2K1,AXIN2,FOS,RPS6KB2,GSK3B,SP1,E2F1,MTOR,PTEN,NCOA3,PIK3CD,AKT2,SOS1,FGFR1,RAF1,ESR1,PIK3R1,AKT1,FGF21,MYC,FGF1,IGF1R,NOTCH1,AKT3
hsa05165	Human papillomavirus infection	55	324	0.93	3.17	4.94e-30	COL1A1,NFKB1,CCND1,HES1,JAG1,KRAS,NOTCH2,CDK4,LAMC1,CCND2,PDGFRB,CCNE1,PIK3R3,PIK3CA,LAMC2,CDK6,CDK2,RB1,TP53,EGFR,ATM,BAX,ITGA5,WNT1,MAP2K1,AXIN2,RPS6KB2,TERT,CASP3,PKM,GSK3B,PTK2,E2F1,COL4A2,MTOR,FASLG,PTEN,COL4A1,HLA-G,PIK3CD,FOXO1,AKT2,ITGB1,RELA,SOS1,ITGA6,RAF1,PIK3R1,AKT1,ITGB3,CCNA2,CDC42,NOTCH1,JAK1,AKT3
hsa01521	EGFR tyrosine kinase inhibitor resistance	34	77	1.34	5.03	9.17e-30	KRAS,PDGFRA,PDGFRB,PIK3R3,PIK3CA,FGF2,STAT3,ERBB2,EGFR,BAX,MAP2K1,RPS6KB2,GSK3B,PDGFB,FGFR3,PDGFA,NF1,MTOR,IL6R,PTEN,BCL2L1,PIK3CD,AKT2,BCL2,SOS1,IL6,RAF1,TGFA,PDGFC,PIK3R1,AKT1,IGF1R,JAK1,AKT3
hsa05212	Pancreatic cancer	33	71	1.36	5.09	1.66e-29	TGFB1,NFKB1,CCND1,TGFB3,KRAS,CDK4,SMAD2,PIK3R3,E2F3,PIK3CA,STAT3,CDK6,RB1,TP53,ERBB2,EGFR,BAX,MAP2K1,RPS6KB2,SMAD4,E2F1,MTOR,BCL2L1,PIK3CD,AKT2,RELA,RAF1,TGFA,PIK3R1,AKT1,CDC42,JAK1,AKT3
hsa05166	Human T-cell leukemia virus 1 infection	45	210	1.03	3.53	2.53e-28	NFKBIA,TGFB1,NFKB1,CCND1,TGFB3,EGR1,NFYB,KRAS,CDK4,CCND2,SMAD2,CCNE1,PIK3R3,E2F3,TCF3,PIK3CA,NRP1,CDK2,RB1,TP53,ATM,BAX,ADCY1,MAP2K1,FOS,TERT,SMAD4,E2F1,XIAP,PTEN,BCL2L1,HLA-G,PIK3CD,AKT2,ETS1,VDAC1,RELA,IL6,NFATC1,PIK3R1,AKT1,MYC,CCNA2,JAK1,AKT3
hsa05222	Small cell lung cancer	34	92	1.26	4.5	7.55e-28	NFKBIA,NFKB1,CCND1,CDK4,LAMC1,CCNE1,PIK3R3,E2F3,PIK3CA,LAMC2,CDK6,CDK2,RB1,TP53,SKP2,BAX,CASP3,PTK2,E2F1,COL4A2,XIAP,PTEN,COL4A1,BCL2L1,PIK3CD,AKT2,ITGB1,BCL2,RELA,ITGA6,PIK3R1,AKT1,MYC,AKT3
hsa05218	Melanoma	31	72	1.33	4.68	4.77e-27	CCND1,KRAS,PDGFRA,CDK4,CDH1,PDGFRB,PIK3R3,E2F3,PIK3CA,FGF2,CDK6,RB1,TP53,EGFR,BAX,MAP2K1,PDGFB,E2F1,PDGFA,PTEN,PIK3CD,AKT2,FGFR1,RAF1,PDGFC,PIK3R1,AKT1,FGF21,FGF1,IGF1R,AKT3
hsa05226	Gastric cancer	38	146	1.11	3.76	1.42e-26	TGFB1,CCND1,TGFB3,KRAS,LRP6,CDH1,SMAD2,CCNE1,PIK3R3,E2F3,PIK3CA,FGF2,CDK2,RB1,TP53,ERBB2,EGFR,BAX,WNT1,MAP2K1,AXIN2,RPS6KB2,TERT,GSK3B,SMAD4,E2F1,MTOR,PIK3CD,AKT2,BCL2,SOS1,RAF1,PIK3R1,AKT1,FGF21,MYC,FGF1,AKT3
hsa05161	Hepatitis B	39	158	1.09	3.67	1.43e-26	NFKBIA,TGFB1,NFKB1,MAPK14,TGFB3,KRAS,CCNE1,PIK3R3,E2F3,PIK3CA,STAT3,CDK2,RB1,TP53,BAX,STAT6,MAP2K1,FOS,CASP3,SMAD4,E2F1,FASLG,MMP9,PIK3CD,AKT2,BCL2,RELA,SOS1,IL6,NFATC1,RAF1,PIK3R1,AKT1,MYC,IRAK4,CCNA2,MYD88,JAK1,AKT3
hsa05225	Hepatocellular carcinoma	39	161	1.08	3.62	2.47e-26	TGFB1,CCND1,TGFB3,KRAS,CDK4,LRP6,SMAD2,PIK3R3,E2F3,PIK3CA,CDK6,RB1,TP53,EGFR,BAX,WNT1,MAP2K1,AXIN2,RPS6KB2,TERT,GSK3B,SMAD4,E2F1,MTOR,PTEN,BCL2L1,PIK3CD,AKT2,KEAP1,SMARCD1,SOS1,PBRM1,RAF1,TGFA,PIK3R1,AKT1,MYC,IGF1R,AKT3
hsa05210	Colorectal cancer	30	82	1.26	4.14	1.39e-24	TGFB1,CCND1,TGFB3,KRAS,SMAD2,PIK3R3,PIK3CA,MSH3,TP53,EGFR,BAX,MAP2K1,AXIN2,FOS,RPS6KB2,CASP3,GSK3B,SMAD4,MTOR,PIK3CD,AKT2,BCL2,SOS1,RAF1,TGFA,BBC3,PIK3R1,AKT1,MYC,AKT3
hsa05220	Chronic myeloid leukemia	29	75	1.28	4.2	2.46e-24	NFKBIA,TGFB1,NFKB1,CCND1,TGFB3,KRAS,CDK4,PIK3R3,E2F3,PIK3CA,CBL,CDK6,RB1,TP53,BAX,RUNX1,MAP2K1,SMAD4,E2F1,BCL2L1,PIK3CD,AKT2,RELA,SOS1,RAF1,PIK3R1,AKT1,MYC,AKT3
hsa04068	FoxO signaling pathway	34	126	1.13	3.64	2.74e-24	SIRT1,TGFB1,CCND1,MAPK14,TGFB3,KRAS,CCNB1,CCND2,PIK3R3,PIK3CA,STAT3,CDK2,SKP2,EGFR,ATM,MAP2K1,IRS1,SMAD4,FASLG,PTEN,FOXO4,IRS2,PIK3CD,FOXO1,AKT2,SGK3,SOS1,IL6,RAF1,PIK3R1,SOD2,AKT1,IGF1R,AKT3
hsa04510	Focal adhesion	39	195	1.0	3.12	9.42e-24	COL1A1,CCND1,PDGFRA,LAMC1,CCND2,PDGFRB,PIK3R3,PIK3CA,LAMC2,ERBB2,EGFR,PAK1,ITGA5,MAP2K1,ROCK2,GSK3B,PDGFB,CAV1,PTK2,PDGFA,COL4A2,XIAP,PTEN,COL4A1,PIK3CD,AKT2,ITGB1,BCL2,ROCK1,SOS1,ITGA6,RAF1,PDGFC,PIK3R1,AKT1,ITGB3,IGF1R,CDC42,AKT3
hsa05214	Glioma	28	71	1.29	4.16	9.63e-24	CCND1,KRAS,PDGFRA,CDK4,PDGFRB,PIK3R3,E2F3,PIK3CA,CDK6,RB1,TP53,EGFR,BAX,MAP2K1,PDGFB,E2F1,PDGFA,MTOR,PTEN,PIK3CD,AKT2,SOS1,RAF1,TGFA,PIK3R1,AKT1,IGF1R,AKT3
hsa05167	Kaposi sarcoma-associated herpesvirus infection	38	187	1.0	3.12	2.18e-23	NFKBIA,NFKB1,CCND1,MAPK14,ATG14,KRAS,CDK4,PIK3R3,E2F3,PIK3CA,FGF2,STAT3,CDK6,RB1,TP53,BAX,MAP2K1,FOS,ITPR1,CASP3,GSK3B,PDGFB,E2F1,MTOR,HLA-G,PIK3CD,AKT2,RELA,IL6,NFATC1,RAF1,PIK3CG,PIK3R1,HIF1A,AKT1,MYC,JAK1,AKT3
hsa05169	Epstein-Barr virus infection	37	192	0.98	2.95	4.37e-22	NFKBIA,NFKB1,CCND1,MAPK14,HES1,CDK4,CCND2,CCNE1,PIK3R3,E2F3,PIK3CA,STAT3,CDK6,CDK2,RB1,TP53,SKP2,BAX,PDIA3,CASP3,E2F1,HLA-G,PIK3CD,AKT2,BCL2,RELA,IL6,PIK3R1,VIM,AKT1,MYC,IRAK4,CCNA2,TNFAIP3,MYD88,JAK1,AKT3
hsa04010	MAPK signaling pathway	43	286	0.87	2.58	6.29e-22	TGFB1,NFKB1,MAPK14,TGFB3,RRAS,KRAS,PDGFRA,PDGFRB,FGF2,TP53,ERBB2,EGFR,PAK1,DUSP2,MAP2K1,FOS,CASP3,CSF1,PDGFB,FGFR3,ERBB4,PDGFA,NF1,FASLG,AKT2,RELA,SOS1,NFATC1,FGFR1,PLA2G4B,RAF1,TGFA,BDNF,PDGFC,AKT1,FGF21,MYC,IRAK4,FGF1,IGF1R,CDC42,MYD88,AKT3
hsa04014	Ras signaling pathway	38	225	0.92	2.69	5.97e-21	NFKB1,RRAS,KRAS,PDGFRA,PDGFRB,PIK3R3,PIK3CA,FGF2,EGFR,PAK1,REL,MAP2K1,CSF1,PDGFB,FGFR3,PDGFA,NF1,FASLG,FOXO4,BCL2L1,PIK3CD,AKT2,ETS1,RELA,SOS1,FGFR1,PLA2G4B,RAF1,TGFA,BDNF,PDGFC,PIK3R1,AKT1,FGF21,FGF1,IGF1R,CDC42,AKT3
hsa05160	Hepatitis C	32	157	1.01	2.86	8.29e-20	NFKBIA,NFKB1,CCND1,IFNG,KRAS,CDK4,PIK3R3,E2F3,PIK3CA,STAT3,CDK6,CDK2,RB1,TP53,EGFR,BAX,PSME3,MAP2K1,CASP3,GSK3B,E2F1,FASLG,PIK3CD,AKT2,RELA,SOS1,RAF1,PIK3R1,AKT1,MYC,JAK1,AKT3
hsa05235	PD-L1 expression and PD-1 checkpoint pathway in cancer	26	87	1.17	3.32	1.16e-19	NFKBIA,NFKB1,IFNG,MAPK14,KRAS,PIK3R3,PIK3CA,STAT3,EGFR,MAP2K1,FOS,RPS6KB2,MTOR,PTEN,PIK3CD,CD274,AKT2,RELA,NFATC1,RAF1,PIK3R1,HIF1A,AKT1,MYD88,JAK1,AKT3
hsa05170	Human immunodeficiency virus 1 infection	34	203	0.92	2.52	1.07e-18	NFKBIA,NFKB1,MAPK14,KRAS,CCNB1,PIK3R3,PIK3CA,PAK1,ATM,BAX,PDIA3,MAP2K1,FOS,ITPR1,RPS6KB2,CASP3,PTK2,MTOR,FASLG,BCL2L1,HLA-G,PIK3CD,AKT2,CUL5,BCL2,RELA,NFATC1,RAF1,WEE1,PIK3R1,AKT1,IRAK4,MYD88,AKT3
hsa05223	Non-small cell lung cancer	23	68	1.23	3.32	1.93e-18	CCND1,KRAS,CDK4,PIK3R3,E2F3,PIK3CA,STAT3,CDK6,RB1,TP53,ERBB2,EGFR,BAX,MAP2K1,E2F1,PIK3CD,AKT2,SOS1,RAF1,TGFA,PIK3R1,AKT1,AKT3
hsa05221	Acute myeloid leukemia	22	67	1.21	3.16	1.85e-17	NFKB1,CCND1,KRAS,PIK3R3,PIK3CA,STAT3,RUNX1,MAP2K1,RPS6KB2,MTOR,PIM1,PIK3CD,AKT2,RELA,SOS1,RAF1,CEBPA,PIK3R1,AKT1,MYC,CCNA2,AKT3
hsa05213	Endometrial cancer	21	58	1.26	3.25	2.07e-17	CCND1,KRAS,CDH1,PIK3R3,PIK3CA,TP53,ERBB2,EGFR,BAX,MAP2K1,AXIN2,GSK3B,PTEN,PIK3CD,AKT2,SOS1,RAF1,PIK3R1,AKT1,MYC,AKT3
hsa04015	Rap1 signaling pathway	31	201	0.88	2.25	2.88e-16	MAPK14,RRAS,KRAS,PDGFRA,CDH1,PDGFRB,PIK3R3,PIK3CA,FGF2,EGFR,ADCY1,MAP2K1,CSF1,PDGFB,FGFR3,PDGFA,ID1,PIK3CD,AKT2,ITGB1,FGFR1,RAF1,PDGFC,PIK3R1,AKT1,ITGB3,FGF21,FGF1,IGF1R,CDC42,AKT3
hsa04630	JAK-STAT signaling pathway	28	158	0.95	2.38	4.17e-16	CCND1,IFNG,PDGFRA,CCND2,PDGFRB,PIK3R3,PIK3CA,STAT3,EGFR,STAT6,PDGFB,PDGFA,MTOR,IL6R,MCL1,PIM1,BCL2L1,PIK3CD,AKT2,BCL2,SOS1,IL6,RAF1,PIK3R1,AKT1,MYC,JAK1,AKT3
hsa04012	ErbB signaling pathway	22	81	1.13	2.8	4.47e-16	KRAS,PIK3R3,PIK3CA,CBL,ERBB2,EGFR,PAK1,MAP2K1,RPS6KB2,GSK3B,PTK2,ERBB4,MTOR,PIK3CD,AKT2,SOS1,RAF1,TGFA,PIK3R1,AKT1,MYC,AKT3
hsa04210	Apoptosis	26	131	0.99	2.49	4.80e-16	NFKBIA,NFKB1,KRAS,DAB2IP,PIK3R3,PIK3CA,TP53,ATM,BAX,MAP2K1,FOS,ITPR1,CASP3,FASLG,MCL1,XIAP,BCL2L1,PIK3CD,AKT2,BCL2,RELA,RAF1,BBC3,PIK3R1,AKT1,AKT3
hsa04024	cAMP signaling pathway	31	207	0.87	2.19	5.52e-16	NFKBIA,NFKB1,GLI1,PTGER2,SOX9,RRAS,PIK3R3,PIK3CA,PAK1,GRIA2,ADCY1,MAP2K1,FOS,CHRM1,ROCK2,PTCH1,PDE4B,PIK3CD,AKT2,GLI3,ROCK1,RELA,NFATC1,RAF1,BDNF,PIK3R1,GRIA1,AKT1,GRIA3,ABCC4,AKT3
hsa05211	Renal cell carcinoma	20	65	1.18	2.85	1.44e-15	TGFB1,TGFB3,KRAS,PIK3R3,PIK3CA,PAK1,MAP2K1,PDGFB,ARNT,PIK3CD,AKT2,ETS1,SOS1,RAF1,TGFA,PIK3R1,HIF1A,AKT1,CDC42,AKT3
hsa04066	HIF-1 signaling pathway	23	102	1.05	2.54	2.51e-15	TIMP1,NFKB1,IFNG,PIK3R3,PIK3CA,STAT3,ERBB2,EGFR,MAP2K1,RPS6KB2,ARNT,MTOR,IL6R,PIK3CD,AKT2,BCL2,RELA,IL6,PIK3R1,HIF1A,AKT1,IGF1R,AKT3
hsa05219	Bladder cancer	17	40	1.33	3.06	3.01e-15	MMP2,CCND1,KRAS,CDK4,CDH1,E2F3,RB1,TP53,ERBB2,EGFR,MAP2K1,FGFR3,E2F1,MMP9,DAPK1,RAF1,MYC
hsa04931	Insulin resistance	22	106	1.01	2.33	4.14e-14	NFKBIA,NFKB1,PIK3R3,PIK3CA,STAT3,PPARGC1A,IRS1,PRKCE,RPS6KB2,GSK3B,MTOR,PTEN,IRS2,PIK3CD,FOXO1,AKT2,RELA,IL6,TRIB3,PIK3R1,AKT1,AKT3
hsa05203	Viral carcinogenesis	27	183	0.87	2.02	6.05e-14	NFKBIA,NFKB1,CCND1,KRAS,CDK4,CCND2,CCNE1,PIK3R3,PIK3CA,HDAC4,STAT3,CDK6,CDK2,RB1,TP53,SKP2,BAX,REL,CASP3,PKM,HLA-G,PIK3CD,RELA,PIK3R1,CCNA2,CDC42,JAK1
hsa04668	TNF signaling pathway	22	111	0.99	2.26	9.19e-14	NFKBIA,CCL2,NFKB1,MAPK14,JAG1,DAB2IP,PIK3R3,PIK3CA,MAP2K1,FOS,MMP14,CASP3,CSF1,MMP9,PIK3CD,AKT2,RELA,IL6,PIK3R1,AKT1,TNFAIP3,AKT3
hsa04110	Cell cycle	22	120	0.96	2.13	3.51e-13	TGFB1,CCND1,TGFB3,CCNB1,CDK4,CCND2,SMAD2,CCNE1,E2F3,CDK6,CDK2,RB1,TP53,SKP2,ATM,GSK3B,SMAD4,E2F1,TTK,WEE1,MYC,CCNA2
hsa01524	Platinum drug resistance	18	70	1.11	2.37	4.57e-13	PIK3R3,PIK3CA,MSH3,TP53,ERBB2,ATM,BAX,CASP3,FASLG,XIAP,BCL2L1,PIK3CD,AKT2,BCL2,BBC3,PIK3R1,AKT1,AKT3
hsa04115	p53 signaling pathway	18	72	1.09	2.33	6.81e-13	CCND1,CCNB1,CDK4,CCND2,CCNE1,CDK6,CDK2,TP53,ATM,BAX,CASP3,SIAH1,PTEN,BCL2L1,TP73,SERPINB5,BCL2,BBC3
hsa04932	Non-alcoholic fatty liver disease	23	146	0.89	1.94	1.50e-12	TGFB1,NFKB1,PIK3R3,PIK3CA,BAX,IRS1,FOS,CASP3,GSK3B,NDUFA4,PKLR,FASLG,IL6R,IRS2,PIK3CD,AKT2,RELA,IL6,CEBPA,PIK3R1,AKT1,CDC42,AKT3
hsa04915	Estrogen signaling pathway	22	133	0.92	1.97	1.96e-12	MMP2,KRAS,PIK3R3,PIK3CA,EGFR,ADCY1,MAP2K1,FOS,ITPR1,SP1,NCOA3,MMP9,PIK3CD,AKT2,BCL2,SOS1,RAF1,TGFA,ESR1,PIK3R1,AKT1,AKT3
hsa04370	VEGF signaling pathway	15	56	1.12	2.14	2.80e-11	MAPK14,KRAS,PIK3R3,PIK3CA,MAP2K1,SPHK1,PTK2,PIK3CD,AKT2,PLA2G4B,RAF1,PIK3R1,AKT1,CDC42,AKT3
hsa04150	mTOR signaling pathway	21	150	0.84	1.68	1.02e-10	KRAS,LRP6,SLC7A5,PIK3R3,PIK3CA,SKP2,WNT1,MAP2K1,IRS1,RPS6KB2,GSK3B,MTOR,PTEN,PIK3CD,AKT2,SOS1,RAF1,PIK3R1,AKT1,IGF1R,AKT3
hsa04152	AMPK signaling pathway	19	120	0.9	1.74	1.37e-10	SIRT1,CCND1,PIK3R3,PIK3CA,PPARGC1A,HMGCR,IRS1,RPS6KB2,MTOR,IRS2,PIK3CD,FOXO1,AKT2,ELAVL1,PIK3R1,AKT1,CCNA2,IGF1R,AKT3
hsa04390	Hippo signaling pathway	20	154	0.81	1.53	9.65e-10	SNAI2,TGFB1,CCND1,TGFB3,CCND2,CDH1,SMAD2,WNT1,AXIN2,GSK3B,SMAD4,CCN2,GDF5,ID1,TP73,LATS2,BBC3,MYC,YAP1,FGF1
hsa05152	Tuberculosis	20	165	0.78	1.44	2.80e-09	TGFB1,NFKB1,IFNG,MAPK14,TGFB3,NFYB,RFXAP,BAX,CASP3,SPHK1,AKT2,BCL2,RELA,IL6,RAF1,AKT1,IRAK4,MYD88,JAK1,AKT3
hsa04620	Toll-like receptor signaling pathway	16	100	0.9	1.57	3.95e-09	NFKBIA,NFKB1,MAPK14,PIK3R3,PIK3CA,MAP2K1,FOS,PIK3CD,AKT2,RELA,IL6,PIK3R1,AKT1,IRAK4,MYD88,AKT3
hsa05321	Inflammatory bowel disease	12	59	1.01	1.53	4.38e-08	TBX21,TGFB1,NFKB1,IFNG,TGFB3,SMAD2,STAT3,STAT6,GATA3,RELA,IL6,NFATC1
hsa05120	Epithelial cell signaling in Helicobacter pylori infection	12	65	0.96	1.43	1.11e-07	NFKBIA,NFKB1,MAPK14,ADAM10,EGFR,PAK1,ADAM17,CASP3,TJP1,GIT1,RELA,CDC42
hsa05100	Bacterial invasion of epithelial cells	12	70	0.93	1.36	2.22e-07	CDH1,PIK3R3,PIK3CA,CBL,ITGA5,CAV1,RHOG,PTK2,PIK3CD,ITGB1,PIK3R1,CDC42
hsa04930	Type II diabetes mellitus	10	45	1.04	1.41	3.29e-07	PIK3R3,PIK3CA,IRS1,PRKCE,PKM,PKLR,MTOR,IRS2,PIK3CD,PIK3R1
hsa04350	TGF-beta signaling pathway	13	91	0.85	1.25	4.18e-07	TGFB1,IFNG,TGFB3,SMAD2,RPS6KB2,FBN1,SP1,ACVR2B,SMAD4,GDF5,ID1,ROCK1,MYC
hsa05168	Herpes simplex virus 1 infection	29	478	0.48	0.88	9.85e-07	NFKBIA,CCL2,NFKB1,IFNG,SRSF1,PIK3R3,PIK3CA,TP53,BAX,ITGA5,PDIA3,CASP3,MTOR,FASLG,BCL2L1,HLA-G,PIK3CD,AKT2,SRSF2,BCL2,RELA,IL6,PIK3R1,AKT1,ITGB3,IRAK4,MYD88,JAK1,AKT3
hsa01523	Antifolate resistance	8	31	1.11	1.3	2.21e-06	NFKB1,TYMS,MTHFR,ABCC1,RELA,IL6,ABCC4,ABCG2
hsa04310	Wnt signaling pathway	15	154	0.69	0.99	3.85e-06	SFRP1,CCND1,CCND2,LRP6,TP53,WNT1,AXIN2,ROCK2,GSK3B,SMAD4,SIAH1,DKK1,CTNNBIP1,NFATC1,MYC
hsa04064	NF-kappa B signaling pathway	12	101	0.77	1.02	6.76e-06	NFKBIA,NFKB1,ATM,XIAP,PLAU,BCL2L1,CXCL12,BCL2,RELA,IRAK4,TNFAIP3,MYD88
hsa04340	Hedgehog signaling pathway	8	46	0.94	1.02	2.68e-05	CCND1,GLI1,SMO,CCND2,GSK3B,PTCH1,GLI3,BCL2
hsa05217	Basal cell carcinoma	9	63	0.85	0.97	3.10e-05	GLI1,SMO,TP53,BAX,WNT1,AXIN2,GSK3B,PTCH1,GLI3
hsa05216	Thyroid cancer	7	37	0.97	0.97	5.92e-05	CCND1,KRAS,CDH1,TP53,BAX,MAP2K1,MYC
hsa04217	Necroptosis	12	147	0.61	0.73	0.00019	IFNG,STAT3,BAX,STAT6,HMGB1,FASLG,XIAP,VDAC1,BCL2,PLA2G4B,TNFAIP3,JAK1
[truncated: 21 more columns]

## Sheet: Table S5
Table S5: REACTOME enrichment
#term ID	term description	observed gene count	background gene count	strength	signal	FDR	matching proteins in your network (labels)
HSA-2219528	PI3K/AKT Signaling in Cancer	30	105	1.15	3.41	5.78e-21	PDGFRA,PDGFRB,PIK3R3,PIK3CA,FGF2,ERBB2,EGFR,IRS1,RPS6KB2,GSK3B,PDGFB,RHOG,FGFR3,ERBB4,PDGFA,RAC1,MTOR,PTEN,FOXO4,IRS2,PIK3CD,FOXO1,AKT2,FGFR1,TGFA,ESR1,PIK3R1,AKT1,FGF1,AKT3
HSA-1474228	Degradation of the extracellular matrix	24	140	0.93	2.0	1.70e-12	TIMP1,MMP2,MMP15,COL1A1,MMP24,LAMC1,ADAM10,CDH1,LAMC2,NID1,COL5A3,COL3A1,BMP1,MMP14,ADAM17,CASP3,FBN1,COL10A1,COL18A1,COL4A2,MMP9,COL5A2,COL4A1,CAPNS1
HSA-109581	Apoptosis	23	175	0.82	1.57	5.01e-10	PPP1R13B,CDH1,STAT3,TP53,BAX,PSME3,CASP3,PTK2,HMGB1,E2F1,TJP1,FASLG,XIAP,BCL2L1,TP73,AKT2,BCL2,ROCK1,DAPK1,SATB1,VIM,AKT1,AKT3
HSA-216083	Integrin cell surface interactions	17	85	1.0	1.78	8.01e-10	COL1A1,CDH1,COL5A3,ITGA5,COL3A1,FGB,FBN1,COL10A1,FGG,COL18A1,COL4A2,COL5A2,COL4A1,ITGB1,ITGA6,ITGB3,FGA
HSA-2559583	Cellular Senescence	22	163	0.83	1.56	8.54e-10	NFKB1,MAPK14,CDK4,CCNE1,E2F3,STAT3,CDK6,CDK2,RB1,TP53,ATM,FOS,EZH2,SP1,E2F1,AGO1,ID1,ETS1,RELA,IL6,HMGA1,CCNA2
HSA-5357801	Programmed Cell Death	24	206	0.76	1.44	1.63e-09	PPP1R13B,CDH1,STAT3,TP53,BAX,PSME3,CASP3,PTK2,HMGB1,E2F1,TJP1,FASLG,XIAP,BCL2L1,FLOT1,TP73,AKT2,BCL2,ROCK1,DAPK1,SATB1,VIM,AKT1,AKT3
HSA-1280218	Adaptive Immune System	46	758	0.48	1.03	4.30e-09	NFKBIA,COL1A1,NFKB1,ATG14,KRAS,CDH1,PIK3R3,PIK3CA,SKP2,PAK1,UBE2Q1,PSME3,REL,PDIA3,COL3A1,FGB,ITPR1,SIGLEC8,FGG,HMGB1,RAC1,SIAH1,MTOR,CD1C,UBE2A,PTEN,HLA-G,PIK3CD,SH3GL2,CD274,AKT2,CUL5,KEAP1,ITGB1,RELA,SOS1,NFATC1,RAF1,TRIB3,PIK3R1,AKT1,FBXW7,CDC42,MYD88,FGA,AKT3
HSA-453279	Mitotic G1 phase and G1/S transition	20	148	0.83	1.46	6.24e-09	CCND1,CCNB1,CDK4,CCND2,CCNE1,E2F3,CDK6,CDK2,RB1,SKP2,PSME3,TYMS,E2F1,E2F6,AKT2,WEE1,AKT1,MYC,CCNA2,AKT3
HSA-1442490	Collagen degradation	14	64	1.04	1.63	1.52e-08	MMP2,MMP15,COL1A1,ADAM10,COL5A3,COL3A1,MMP14,ADAM17,COL10A1,COL18A1,COL4A2,MMP9,COL5A2,COL4A1
HSA-69206	G1/S Transition	17	130	0.81	1.27	1.77e-07	CCND1,CCNB1,CDK4,CCNE1,CDK2,RB1,SKP2,PSME3,TYMS,E2F1,E2F6,AKT2,WEE1,AKT1,MYC,CCNA2,AKT3
HSA-69202	Cyclin E associated events during G1/S transition	14	82	0.93	1.37	1.91e-07	CCND1,CDK4,CCNE1,CDK2,RB1,SKP2,PSME3,E2F1,AKT2,WEE1,AKT1,MYC,CCNA2,AKT3
HSA-69656	Cyclin A:Cdk2-associated events at S phase entry	14	84	0.92	1.34	2.48e-07	CCND1,CDK4,CCNE1,CDK2,RB1,SKP2,PSME3,E2F1,AKT2,WEE1,AKT1,MYC,CCNA2,AKT3
HSA-2559585	Oncogene Induced Senescence	10	33	1.18	1.51	2.65e-07	CDK4,E2F3,CDK6,RB1,TP53,SP1,E2F1,AGO1,ID1,ETS1
HSA-9687139	Aberrant regulation of mitotic cell cycle due to RB1 defects	10	36	1.14	1.44	5.13e-07	CCND1,CDK4,CCND2,CCNE1,E2F3,CDK6,CDK2,RB1,SKP2,E2F1
HSA-9018519	Estrogen-dependent gene expression	15	119	0.8	1.12	1.73e-06	CCND1,YY1,RUNX1,FOS,SP1,MYB,ERBB4,NCOA3,AGO1,GATA3,CXCL12,BCL2,TGFA,ESR1,MYC
HSA-69231	Cyclin D associated events in G1	10	47	1.02	1.22	3.59e-06	CCND1,CDK4,CCND2,CCNE1,E2F3,CDK6,CDK2,RB1,SKP2,E2F1
HSA-168249	Innate Immune System	47	1041	0.35	0.7	8.13e-06	GRN,CHGA,NFKBIA,NFKB1,MAPK14,KRAS,ADAM10,COTL1,PIK3CA,IQGAP1,TP53,PAK1,S100B,PSME3,STAT6,MAP2K1,NKIRAS2,FGB,PRKCE,FOS,ITPR1,PKM,FGG,RHOG,PTK2,HMGB1,RAC1,XRCC6,ILF2,MMP9,PLAU,BCL2L1,B4GALT1,BCL2,ROCK1,RELA,SOS1,NFATC1,RAF1,MYO10,PIK3R1,IRAK4,TNFAIP3,MUC1,CDC42,MYD88,FGA
HSA-6804757	Regulation of TP53 Degradation	8	35	1.06	1.06	2.93e-05	CDK2,TP53,ATM,MTOR,AKT2,AKT1,CCNA2,AKT3
HSA-75153	Apoptotic execution phase	8	52	0.88	0.82	0.00024	CDH1,CASP3,PTK2,HMGB1,TJP1,ROCK1,SATB1,VIM
HSA-111465	Apoptotic cleavage of cellular proteins	7	38	0.96	0.83	0.00028	CDH1,CASP3,PTK2,TJP1,ROCK1,SATB1,VIM
HSA-6802957	Oncogenic MAPK signaling	9	82	0.74	0.69	0.00069	KRAS,IQGAP1,MAP2K1,FGB,FGG,NF1,RAF1,ITGB3,FGA
HSA-6791312	TP53 Regulates Transcription of Cell Cycle Genes	7	49	0.85	0.7	0.00093	CCNB1,CCNE1,CDK2,TP53,BAX,E2F1,CCNA2
HSA-1538133	G0 and Early G1	5	27	0.96	0.63	0.0027	CCNE1,CDK2,E2F1,MYC,CCNA2
HSA-622312	Inflammasomes	4	21	0.98	0.52	0.0083	NFKB1,BCL2L1,BCL2,RELA
HSA-5620971	Pyroptosis	4	27	0.87	0.44	0.0165	TP53,BAX,CASP3,HMGB1
HSA-69205	G1/S-Specific Transcription	4	28	0.85	0.43	0.0184	CCNE1,TYMS,E2F1,E2F6
HSA-844455	The NLRP1 inflammasome	2	3	1.52	0.46	0.0193	BCL2L1,BCL2
HSA-111471	Apoptotic factor-mediated response	3	18	0.92	0.37	0.0348	BAX,CASP3,XIAP
HSA-6804114	TP53 Regulates Transcription of Genes Involved in G2 Cell Cycle Arrest	3	18	0.92	0.37	0.0348	CCNB1,TP53,BAX
HSA-69478	G2/M DNA replication checkpoint	2	5	1.3	0.39	0.0348	CCNB1,WEE1
HSA-389513	CTLA4 inhibitory signaling	3	21	0.85	0.34	0.0472	AKT2,AKT1,AKT3

## Sheet: Table S6
Table S6: Target genes regulated by more than one miRNA in GI tumors
miRNAs	Gene
miR-107, miR-124-3p, miR-29b-3p, miR-506-3p	CDK6
miR-1207-5p, miR-124-3p, miR-152-3p, miR-506-3p	CD151
miR-152-3p, miR-193a-3p, miR-29b-3p, miR-377-3p	PTEN
miR-107, miR-152-3p, miR-7-5p	KLF4
miR-107, miR-29b-3p, miR-588	GRN
miR-124-3p, miR-152-3p, miR-326	CD274
miR-124-3p, miR-29b-3p, miR-506-3p	DNMT3B
miR-124-3p, miR-338-3p, miR-506-3p	CDH2
miR-149-5p, miR-29b-3p, miR-326	SP1
miR-152-3p, miR-193a-3p, miR-338-3p	CCND1
miR-152-3p, miR-193a-5p, miR-7-5p	PIK3R3
miR-152-3p, miR-29b-3p, miR-377-3p	DNMT1
miR-152-3p, miR-448, miR-7-5p	IGF1R
miR-215-5p, miR-29b-3p, miR-599	MYC
miR-29b-3p, miR-338-3p, miR-524-5p	MMP9
miR-29b-3p, miR-448, miR-7-5p	BCL2
miR-107, miR-124-3p	CLOCK
	CAV1
miR-107, miR-149-5p	IL6
miR-107, miR-29b-3p	BACE1
	CDC42
	VEGFA
	HMGA2
miR-107, miR-326	NOTCH2
miR-107, miR-338-3p	HIF1A
miR-107, miR-582-3p	AXIN2
miR-107, miR-7-5p	SERPINB5
miR-1207-5p, miR-152-3p	CSF1
miR-124-3p, miR-193a-3p	E2F6
miR-124-3p, miR-215-5p	MECP2
miR-124-3p, miR-29b-3p	ITGB1
	CCND2
	STAT3
	AKT2
	LAMC1
miR-124-3p, miR-326	HOTAIR
miR-124-3p, miR-338-3p	ITGB3
miR-124-3p, miR-506-3p	ROCK1
	VIM
	FLOT1
	SPHK1
	CDK4
	IQGAP1
	SNAI2
	FXN
miR-124-3p, miR-524-5p	JAG1
	CDK2
miR-124-3p, miR-7-5p	RELA
miR-152-3p, miR-193a-3p	KRAS
miR-152-3p, miR-215-5p	ALCAM
miR-152-3p, miR-330-5p	ITGA5
miR-152-3p, miR-338-3p	NRP1
	ADAM17
miR-152-3p, miR-7-5p	IRS1
miR-193a-3p, miR-193a-5p	ERBB2
miR-193a-3p, miR-29b-3p	TGFB2
	MCL1
miR-193a-3p, miR-7-5p	SLC7A5
miR-215-5p, miR-29b-3p	NID1
	CTNNBIP1
miR-215-5p, miR-338-3p	SOX4
	ZEB2
miR-215-5p, miR-377-3p	SOD2
miR-215-5p, miR-506-3p	WNK1
miR-215-5p, miR-7-5p	XIAP
miR-29b-3p, miR-381-3p	HDAC4
miR-29b-3p, miR-524-5p	MMP2
miR-29b-3p, miR-7-5p	PIK3CG
	FOS
	TET2
miR-326, miR-338-3p	PKM
	SMO
miR-326, miR-7-5p	MSH3
miR-338-3p, miR-7-5p	IRS2
miR-377-3p, miR-7-5p	PAK1
miR-381-3p, miR-524-5p	WEE1
miR-107	AGO1
	PRKCE
	CYP2C8
	LATS2
	RAD51
	NFIA
	JAK1
	NF1
	DICER1
	CDK8
	ARNT
	SH3GL2
	PLAG1
	LIN28A
	CPEB1
	CHRM1
	DAPK1
	SNCG
	CHGA
	FOXO1
	FBXW7
	SALL4
	SIAH1
	MYB
miR-1207-5p	STAT6
	TERT
	STOML2
miR-124-3p	NR3C2	SIRT1	MGMT	PRRX1	ATG14
	RAP2A	CBL	CASC3	FASLG	TGFA
	SOS1	PIK3CA	IL6R	GIT1	DKK1
	MAPK14	EZH2	NEAT1	MYD88	MAFB
	SSSCA1	RRAS	CTDSP1	FGFR1	ERBB4
	RAC1	SGPL1	CCL2	BBC3	SRSF2
	PPP1R13L	FOXA2	SLC16A1	PTGER2	PLAU
	RDH10	BDNF	SYCP1	PPM1F	RAB27B
	TRIB3	REST	MYO10	MTHFR	SELENON
	AMOTL1	Rab38	CTGF	FOXM1	MMP14
	SMOX	CAMTA1	PTBP1	FGF21	TYMS
	NFKBIZ	UHRF1	GRIA2	ZBTB2	HYOU1
	EFNB1	ELK3	EGR1	GPC1	PRAP1
	SART3	XRCC6	RHOG	WNT1	E2F1
	ROCK2	RGS4	CEBPA	TACC3	RPS6KB2
	HNRNPA2B1	HMGA1	MTPN	FGF2	HMGB1
	NFATC1	B4GALT1	AHR	XIST
	GRIA1	GRIA3	PIM1	CCKBR
	SMYD3	AR	KLF6	HLA-G
	CAPNS1	MTDH	NR3C1	FGFR3
miR-193a-5p	MTOR
	WT1
	NLN
	ING5
	TP73
	IGF2BP1
	TFAP2A
	SRR
miR-215-5p	KCNJ2
	ACVR2B
	ABCG2
	PXN
	CCNB1
	SMAD2
	KDM1B
	SIGLEC8
	PEA15
	SOX11
	RFXAP
	RBP2
	TJP1
	PTPRT
	PTCH1
	SGK3
	IRAK4
	CCNA2
	ACHE
	RUNX1
	RB1
	ADCY1
miR-29b-3p	HMGCR	ANGPTL4	TDG	SNAI3
	TBX21	SFPQ	IFNG	NKIRAS2
	COL3A1	ELAVL1	FGG	PDGFC
	COL4A1	TGFB3	PDGFA	MMP24
	NCOA3	PIK3R1	DUSP2	DNAJB11
	ADAM12	NASP	MMP15
	COL5A3	PDGFRA	TGFB1
	COL4A2	TET1	PATZ1
	PDGFRB	LOXL2	FBN1
	MEN1	PPIC	BMP1
	LOXL4	COL1A1	KDM2A
	LOX	PER1	FGB
	PPP1R13B	DNMT3A	MYCN
	LRP6	TCL1A	LASP1
	SERPINH1	ITGA6	AQP4
	IL32	COL10A1	KIF1B
	GATA3	S100B	GSK3B
	COL5A2	ESR1	TNFAIP3
	PDGFB	FGA	AKT3
	LAMC2	SPARC	RAX
miR-326	GLI1
	FSCN1
	CD9
	NOB1
	BCL2L1
	FGF1
	NOTCH1
miR-330-5p	TYR
	PDIA3
	MUC1
	PDE4B
miR-338-3p	PREX2
	NOVA1
	SSX2IP
	MAP1A
	DAB2IP
	PKLR
	PLA2G4B
	TAZ
	ZBTB18
	UBE2Q1
	MACC1
miR-377-3p	TP53
	SOD1
	TIMP1
	E2F3
miR-381-3p	ANO1
	P2RX5
	GJA1
	NFKBIA
	ID1
	TBC1D9
	TWIST1
	CD1C
miR-421	FOXO4
	ATM
	CDH1
	SMAD4
	CBX7
	RBMXL1
	CASP3
	SIRT3
miR-448	MPPED2
	ITPR1
	ADAM10
	MAP2K1
	KDM2B
	CXCL12
	SATB1
miR-485-3p	PPARGC1A
	NFYB
	SLC40A1
	NTRK3
	PBRM1
	MAT1A
miR-506-3p	TCF3
	SNAI1
	COTL1
	FOXQ1
	YAP1
	PIM3
	GLI3
	ETS1
miR-508-3p	PIKFYVE
	NFKB1
miR-524-5p	SOX9
	HES1
	TTK
miR-582-3p	DKK3
	SFRP1
miR-599	SATB2
miR-654-3p	CDKN1A
miR-7-5p	YY1	SRSF1
	UBE2A	PSME3
	HOXB5	PIK3CD
	RGS5	ILF3
	REL	HOXB3
	SIRT2	HELLS
	RAF1	KEAP1
	SMARCD1	BAX
	ILF2	RNF183
	CUL5	GDF5
	NDUFA4	XRCC2
	PAX6
	KMT5A
	EGFR
	ABCC1
	CCNE1
	PTK2
	SKP2
	SNCA
	VDAC1

## Sheet: Table S7
Gene Ontology - Biological Process
#term ID	term description	observed gene count	background gene count	strength	signal	false discovery rate
GO:0042127	Regulation of cell population proliferation	53	1669	0.92	2.31	3.76e-35	SNAI2	GRN	MMP2	CCND1	SOX4	SMO	JAG1	KRAS	NOTCH2	CDK4	LAMC1	CCND2	SLC7A5	HDAC4	STAT3	NRP1	CDK6	CDK2	CDH2	ERBB2	PAK1	AXIN2	IRS1	ADAM17	SPHK1	CSF1	SP1	CAV1	DNMT1	COL18A1	TGFB2	XIAP	PTEN	MMP9	KLF4	IRS2	CTNNBIP1	CD274	SERPINB5	AKT2	ITGB1	BCL2	RELA
GO:0010941	Regulation of cell death	44	1651	0.85	1.85	2.14e-24	SNAI2	GRN	MMP2	CCND1	SOX4	SMO	KRAS	NOTCH2	CCND2	SLC7A5	PIK3R3	NRP1	ITGA5	AXIN2	FOS	ADAM17	SPHK1	BACE1	CSF1	CAV1	DNMT1	TGFB2	MCL1	XIAP	PTEN	MMP9	KLF4	IRS2	CD274	AKT2	ITGB1	BCL2	ROCK1	RELA	IL6	MECP2	FXN	PIK3CG	HMGA2	HIF1A	SOD2	ITGB3	MYC
GO:0042981	Regulation of apoptotic process	40	1462	0.86	1.85	2.02e-22	SNAI2	GRN	MMP2	CCND1	SOX4	SMO	KRAS	NOTCH2	CCND2	SLC7A5	PIK3R3	NRP1	ITGA5	ADAM17	SPHK1	BACE1	CAV1	DNMT1	TGFB2	MCL1	XIAP	PTEN	MMP9	KLF4	IRS2	CD274	AKT2	ITGB1	BCL2	ROCK1	RELA	IL6	MECP2	FXN	PIK3CG	HMGA2	HIF1A	SOD2	MYC	IGF1R
GO:0070887	Cellular response to chemical stimulus	45	2609	0.66	1.24	1.78e-18	SNAI2	MMP2	CCND1	SOX4	SMO	NOTCH2	CDK4	SLC7A5	PIK3R3	STAT3	NRP1	CDK2	IQGAP1	ERBB2	AXIN2	IRS1	FOS	SPHK1	BACE1	PKM	CSF1	SP1	CAV1	WNK1	DNMT1	TGFB2	PTEN	MMP9	KLF4	IRS2	FLOT1	CD274	AKT2	BCL2	RELA	IL6	FXN	PIK3CG	HIF1A	VIM	SOD2	ITGB3	MYC
GO:0042221	Response to chemical	53	4010	0.54	1.0	3.78e-18	SNAI2	MMP2	CCND1	SOX4	SMO	JAG1	NOTCH2	CDK4	SLC7A5	PIK3R3	HDAC4	STAT3	NRP1	CDK2	IQGAP1	ERBB2	AXIN2	IRS1	ALCAM	FOS	ADAM17	SPHK1	BACE1	PKM	CSF1	SP1	CAV1	WNK1	DNMT1	TGFB2	MCL1	PTEN	MMP9	KLF4	IRS2	FLOT1	CD274	AKT2	ITGB1	BCL2	ROCK1	RELA	IL6
GO:0051716	Cellular response to stimulus	63	6357	0.42	0.78	1.11e-17	SNAI2	GRN	MMP2	CCND1	SOX4	SMO	JAG1	KRAS	NOTCH2	CDK4	CCND2	SLC7A5	PIK3R3	STAT3	MSH3	NRP1	CDK6	CDK2	IQGAP1	ERBB2	PAK1	ITGA5	AXIN2	IRS1	ALCAM	FOS	ADAM17	SPHK1	BACE1	PKM	CSF1	SP1	CAV1	WNK1	DNMT1	TGFB2	MCL1	XIAP	PTEN	MMP9	KLF4	IRS2	FLOT1
GO:0007166	Cell surface receptor signaling pathway	40	2040	0.71	1.35	1.16e-17	SNAI2	MMP2	CCND1	SMO	JAG1	NOTCH2	PIK3R3	STAT3	NRP1	CDK6	IQGAP1	ERBB2	PAK1	ITGA5	AXIN2	IRS1	FOS	ADAM17	CSF1	CAV1	WNK1	TGFB2	MCL1	XIAP	PTEN	MMP9	KLF4	IRS2	CTNNBIP1	CD274	AKT2	ITGB1	BCL2	RELA	IL6	MECP2	VIM	ITGB3	IGF1R	CDC42
GO:0042325	Regulation of phosphorylation	33	1251	0.84	1.67	1.77e-17	CCND1	KRAS	CCND2	PIK3R3	HDAC4	STAT3	NRP1	IQGAP1	ERBB2	PAK1	ITGA5	AXIN2	IRS1	ADAM17	SPHK1	CSF1	CAV1	WNK1	TGFB2	PTEN	MMP9	IRS2	FLOT1	AKT2	BCL2	ROCK1	IL6	PIK3CG	HMGA2	HIF1A	ITGB3	IGF1R	CDC42
GO:0031323	Regulation of cellular metabolic process	60	5681	0.44	0.82	2.06e-17	SNAI2	CCND1	SOX4	SMO	JAG1	KRAS	NOTCH2	CDK4	CCND2	SLC7A5	PIK3R3	HDAC4	STAT3	MSH3	NRP1	CDK6	CDK2	IQGAP1	ERBB2	PAK1	ITGA5	AXIN2	IRS1	FOS	ADAM17	SPHK1	PKM	CSF1	DNMT3B	SP1	CAV1	WNK1	DNMT1	TGFB2	MCL1	PTEN	MMP9	KLF4	IRS2	FLOT1	CTNNBIP1	E2F6	AKT2
GO:0030154	Cell differentiation	49	3507	0.56	1.03	4.21e-17	SNAI2	GRN	MMP2	CCND1	SOX4	SMO	JAG1	KRAS	NOTCH2	LAMC1	PIK3R3	HDAC4	STAT3	NRP1	CDK6	IQGAP1	CDH2	ERBB2	PAK1	ITGA5	AXIN2	ALCAM	FOS	ADAM17	CSF1	CAV1	WNK1	COL18A1	TGFB2	MCL1	PTEN	MMP9	KLF4	FLOT1	AKT2	ITGB1	BCL2	ROCK1	IL6	MECP2	WEE1	HMGA2	HIF1A
GO:0010646	Regulation of cell communication	48	3355	0.57	1.05	5.10e-17	SNAI2	SOX4	SMO	JAG1	KRAS	NOTCH2	CDK4	LAMC1	NID1	STAT3	NRP1	IQGAP1	CDH2	ERBB2	PAK1	ITGA5	AXIN2	IRS1	ADAM17	SPHK1	BACE1	CSF1	CAV1	WNK1	TGFB2	MCL1	XIAP	PTEN	MMP9	IRS2	FLOT1	CTNNBIP1	ITGB1	BCL2	ROCK1	RELA	IL6	MECP2	FXN	PIK3CG	CLOCK	HIF1A	SOD2
GO:0023051	Regulation of signaling	48	3367	0.57	1.05	5.75e-17	SNAI2	SOX4	SMO	JAG1	KRAS	NOTCH2	CDK4	LAMC1	NID1	STAT3	NRP1	IQGAP1	CDH2	ERBB2	PAK1	ITGA5	AXIN2	IRS1	ADAM17	SPHK1	BACE1	CSF1	CAV1	WNK1	TGFB2	MCL1	XIAP	PTEN	MMP9	IRS2	FLOT1	CTNNBIP1	ITGB1	BCL2	ROCK1	RELA	IL6	MECP2	FXN	PIK3CG	CLOCK	HIF1A	SOD2
GO:0007165	Signal transduction	55	4714	0.49	0.89	7.41e-17	SNAI2	GRN	MMP2	CCND1	SMO	JAG1	KRAS	NOTCH2	CDK4	PIK3R3	STAT3	NRP1	CDK6	CDK2	IQGAP1	ERBB2	PAK1	ITGA5	AXIN2	IRS1	ALCAM	FOS	ADAM17	SPHK1	CSF1	CAV1	WNK1	DNMT1	TGFB2	MCL1	XIAP	PTEN	MMP9	KLF4	IRS2	FLOT1	CTNNBIP1	CD274	AKT2	ITGB1	BCL2	ROCK1	RELA
GO:0009966	Regulation of signal transduction	45	2978	0.6	1.09	2.03e-16	SNAI2	SOX4	SMO	JAG1	KRAS	NOTCH2	CDK4	LAMC1	NID1	STAT3	NRP1	IQGAP1	CDH2	ERBB2	PAK1	ITGA5	AXIN2	IRS1	ADAM17	SPHK1	CSF1	CAV1	WNK1	TGFB2	MCL1	XIAP	PTEN	MMP9	FLOT1	CTNNBIP1	ITGB1	BCL2	ROCK1	RELA	IL6	FXN	PIK3CG	CLOCK	HIF1A	SOD2	ITGB3	MYC	ZEB2
GO:0007154	Cell communication	56	5165	0.45	0.83	6.70e-16	SNAI2	GRN	MMP2	CCND1	SMO	JAG1	KRAS	NOTCH2	CDK4	SLC7A5	PIK3R3	STAT3	NRP1	CDK6	CDK2	IQGAP1	ERBB2	PAK1	ITGA5	AXIN2	IRS1	ALCAM	FOS	ADAM17	SPHK1	CSF1	CAV1	WNK1	DNMT1	TGFB2	MCL1	XIAP	PTEN	MMP9	KLF4	IRS2	FLOT1	CTNNBIP1	CD274	AKT2	ITGB1	BCL2	ROCK1
GO:0006950	Response to stress	45	3358	0.55	0.96	1.85e-14	GRN	MMP2	CCND1	SMO	NOTCH2	SLC7A5	HDAC4	STAT3	MSH3	NRP1	CDK2	ERBB2	PAK1	ITGA5	FOS	ADAM17	SPHK1	CD151	CSF1	SP1	CAV1	TGFB2	MCL1	XIAP	PTEN	MMP9	KLF4	FLOT1	CTNNBIP1	ITGB1	BCL2	RELA	IL6	MECP2	FXN	PIK3CG	CLOCK	HMGA2	HIF1A	VIM	SOD2	ITGB3	MYC
GO:0010468	Regulation of gene expression	50	4899	0.43	0.75	4.44e-12	SNAI2	CCND1	SOX4	SMO	JAG1	KRAS	NOTCH2	CDK4	SLC7A5	PIK3R3	HDAC4	STAT3	CDK6	CDK2	IQGAP1	ERBB2	AXIN2	FOS	ADAM17	SPHK1	PKM	CSF1	DNMT3B	SP1	CAV1	DNMT1	TGFB2	XIAP	PTEN	KLF4	FLOT1	CTNNBIP1	E2F6	CD274	AKT2	BCL2	ROCK1	RELA	IL6	MECP2	PIK3CG	CLOCK	HMGA2
KEGG pathways
#term ID	term description	observed gene count	background gene count	strength	signal	false discovery rate
hsa04151	PI3K-Akt signaling pathway	23	349	1.24	3.07	4.27e-20	CCND1	KRAS	CDK4	LAMC1	CCND2	PIK3R3	CDK6	CDK2	ERBB2	ITGA5	IRS1	CSF1	MCL1	PTEN	AKT2	ITGB1	BCL2	RELA	IL6	PIK3CG	ITGB3	MYC	IGF1R
hsa05165	Human papillomavirus infection	19	324	1.19	2.54	1.22e-15	CCND1	JAG1	KRAS	NOTCH2	CDK4	LAMC1	CCND2	PIK3R3	CDK6	CDK2	ITGA5	AXIN2	PKM	PTEN	AKT2	ITGB1	RELA	ITGB3	CDC42
hsa05224	Breast cancer	15	146	1.43	3.17	1.48e-15	CCND1	JAG1	KRAS	NOTCH2	CDK4	PIK3R3	CDK6	ERBB2	AXIN2	FOS	SP1	PTEN	AKT2	MYC	IGF1R
hsa05222	Small cell lung cancer	13	92	1.57	3.41	4.46e-15	CCND1	CDK4	LAMC1	PIK3R3	CDK6	CDK2	XIAP	PTEN	AKT2	ITGB1	BCL2	RELA	MYC
hsa04068	FoxO signaling pathway	13	126	1.43	2.87	1.69e-13	CCND1	KRAS	CCND2	PIK3R3	STAT3	CDK2	IRS1	PTEN	IRS2	AKT2	IL6	SOD2	IGF1R
hsa05166	Human T-cell leukemia virus 1 infection	14	210	1.24	2.3	3.54e-12	CCND1	KRAS	CDK4	CCND2	PIK3R3	NRP1	CDK2	FOS	XIAP	PTEN	AKT2	RELA	IL6	MYC
hsa05215	Prostate cancer	11	97	1.47	2.67	7.25e-12	CCND1	KRAS	PIK3R3	CDK2	ERBB2	PTEN	MMP9	AKT2	BCL2	RELA	IGF1R
hsa05212	Pancreatic cancer	10	71	1.57	2.77	1.12e-11	CCND1	KRAS	CDK4	PIK3R3	STAT3	CDK6	ERBB2	AKT2	RELA	CDC42
hsa05167	Kaposi sarcoma-associated herpesvirus infection	13	187	1.26	2.27	1.20e-11	CCND1	KRAS	CDK4	PIK3R3	STAT3	CDK6	FOS	AKT2	RELA	IL6	PIK3CG	HIF1A	MYC
hsa05169	Epstein-Barr virus infection	13	192	1.25	2.23	1.55e-11	CCND1	CDK4	CCND2	PIK3R3	STAT3	CDK6	CDK2	AKT2	BCL2	RELA	IL6	VIM	MYC
hsa04218	Cellular senescence	12	150	1.32	2.35	1.89e-11	CCND1	KRAS	CDK4	CCND2	PIK3R3	CDK6	CDK2	PTEN	AKT2	RELA	IL6	MYC
hsa05163	Human cytomegalovirus infection	13	217	1.2	2.06	6.01e-11	CCND1	KRAS	CDK4	PIK3R3	STAT3	CDK6	SP1	AKT2	ROCK1	RELA	IL6	ITGB3	MYC
hsa05203	Viral carcinogenesis	12	183	1.24	2.07	1.54e-10	CCND1	KRAS	CDK4	CCND2	PIK3R3	HDAC4	STAT3	CDK6	CDK2	PKM	RELA	CDC42
hsa05161	Hepatitis B	11	158	1.26	2.03	5.71e-10	KRAS	PIK3R3	STAT3	CDK2	FOS	MMP9	AKT2	BCL2	RELA	IL6	MYC
hsa05160	Hepatitis C	10	157	1.22	1.81	7.19e-09	CCND1	KRAS	CDK4	PIK3R3	STAT3	CDK6	CDK2	AKT2	RELA	MYC
hsa05225	Hepatocellular carcinoma	10	161	1.21	1.78	8.80e-09	CCND1	KRAS	CDK4	PIK3R3	CDK6	AXIN2	PTEN	AKT2	MYC	IGF1R
hsa04010	MAPK signaling pathway	10	286	0.96	1.21	9.88e-07	KRAS	ERBB2	PAK1	FOS	CSF1	AKT2	RELA	MYC	IGF1R	CDC42
REACTOME pathways
#term ID	term description	observed gene count	background gene count	strength	signal	false discovery rate	matching proteins in your network (labels)
HSA-162582	Signal Transduction	47	2540	0.69	1.34	3.50e-20	SNAI2,MMP2,CCND1,SOX4,SMO,JAG1,KRAS,NOTCH2,CDK4,LAMC1,PIK3R3,HDAC4,STAT3,NRP1,CDK2,IQGAP1,ERBB2,PAK1,ITGA5,AXIN2,IRS1,FOS,ADAM17,SPHK1,SP1,CAV1,TGFB2,XIAP,PTEN,MMP9,IRS2,FLOT1,CTNNBIP1,CD274,AKT2,ITGB1,BCL2,ROCK1,RELA,IL6,PIK3CG,HIF1A,VIM,ITGB3,MYC,IGF1R,CDC42
HSA-9006934	Signaling by Receptor Tyrosine Kinases	23	521	1.06	2.17	2.91e-15	KRAS,LAMC1,PIK3R3,STAT3,NRP1,ERBB2,PAK1,IRS1,FOS,ADAM17,SPHK1,CAV1,MMP9,IRS2,CD274,AKT2,ITGB1,ROCK1,HIF1A,ITGB3,MYC,IGF1R,CDC42
HSA-1280215	Cytokine Signaling in Immune system	23	706	0.93	1.69	8.53e-13	MMP2,CCND1,KRAS,PIK3R3,STAT3,IRS1,FOS,ADAM17,CSF1,MCL1,MMP9,IRS2,AKT2,ITGB1,BCL2,RELA,IL6,PIK3CG,HIF1A,VIM,SOD2,MYC,CDC42
HSA-449147	Signaling by Interleukins	19	453	1.04	1.88	4.03e-12	MMP2,CCND1,PIK3R3,STAT3,IRS1,FOS,CSF1,MCL1,MMP9,IRS2,ITGB1,BCL2,RELA,IL6,HIF1A,VIM,SOD2,MYC,CDC42
HSA-168256	Immune System	30	1979	0.6	0.93	2.68e-09	GRN,MMP2,CCND1,KRAS,PIK3R3,STAT3,IQGAP1,PAK1,IRS1,FOS,ADAM17,PKM,CSF1,MCL1,PTEN,MMP9,IRS2,CD274,AKT2,ITGB1,BCL2,ROCK1,RELA,IL6,PIK3CG,HIF1A,VIM,SOD2,MYC,CDC42
HSA-74160	Gene expression (Transcription)	26	1476	0.67	1.01	3.49e-09	CCND1,JAG1,KRAS,NOTCH2,CDK4,CCND2,HDAC4,CDK6,CDK2,ERBB2,ITGA5,FOS,DNMT3B,SP1,CAV1,DNMT1,PTEN,KLF4,E2F6,AKT2,RELA,IL6,MECP2,TET2,SOD2,MYC
HSA-1474244	Extracellular matrix organization	11	300	0.98	1.18	2.16e-06	MMP2,LAMC1,NID1,ITGA5,ADAM17,CD151,COL18A1,TGFB2,MMP9,ITGB1,ITGB3
HSA-5683057	MAPK family signaling cascades	10	322	0.91	0.96	3.50e-05	KRAS,IQGAP1,ERBB2,PAK1,IRS1,IRS2,IL6,ITGB3,MYC,CDC42
HSA-2262752	Cellular responses to stress	13	747	0.66	0.68	0.00023	CDK4,STAT3,CDK6,CDK2,FOS,SP1,AKT2,RELA,IL6,CLOCK,HIF1A,SOD2,MYC
HSA-168249	Innate Immune System	11	1041	0.44	0.34	0.0233	GRN,KRAS,IQGAP1,PAK1,FOS,PKM,MMP9,BCL2,ROCK1,RELA,CDC42
[truncated: 20 more columns]

## Sheet: Table S8
circHIPK3' list of the target RBPs	Binding sites number		Biological Process (Gene Ontology Enrichment)
ALYREF	2		#term ID	term description	observed gene count	background gene count	strength	signal	FDR	matching proteins in your network (labels)
BUD13	3		GO:0048024	Regulation of mRNA splicing, via spliceosome	16	110	1.77	4.95	1.55e-20	SRSF9,FXR2,KHDRBS2,NPM1,U2AF2,SRSF7,RBM10,HNRNPA1,HNRNPA2B1,PTBP1,FXR1,FMR1,SRSF3,MBNL2,SRSF10,YTHDC1
CAPRIN1	1		GO:0043487	Regulation of RNA stability	17	176	1.59	4.13	2.33e-19	TARDBP,FXR2,FUS,IGF2BP3,IGF2BP1,NPM1,RBM10,LIN28B,FXR1,DKC1,YTHDF1,FMR1,ELAVL1,MOV10,IGF2BP2,UPF1,TAF15
CNBP	7		GO:0061013	Regulation of mRNA catabolic process	16	182	1.55	3.74	1.48e-17	TARDBP,FXR2,FUS,IGF2BP3,IGF2BP1,NPM1,RBM10,FXR1,YTHDF1,FMR1,ELAVL1,MOV10,IGF2BP2,UPF1,TAF15,EIF4A3
CSTF2T	1		GO:0043488	Regulation of mRNA stability	15	164	1.57	3.67	1.19e-16	TARDBP,FXR2,FUS,IGF2BP3,IGF2BP1,NPM1,RBM10,FXR1,YTHDF1,FMR1,ELAVL1,MOV10,IGF2BP2,UPF1,TAF15
DDX3X	3		GO:0060964	Regulation of miRNA-mediated gene silencing	5	42	1.68	1.51	1.80e-05	LIN28B,FXR1,FMR1,LIN28A,ELAVL1
DDX54	20		GO:0010586	miRNA metabolic process	4	19	1.93	1.47	4.53e-05	LIN28B,SND1,LIN28A,DICER1
DICER1	1		GO:0050779	RNA destabilization	5	79	1.41	1.08	0.00030	TARDBP,LIN28B,YTHDF1,MOV10,UPF1
DKC1	1		GO:0010587	miRNA catabolic process	3	8	2.18	1.21	0.00034	LIN28B,SND1,LIN28A
EIF4A3	10		GO:0034661	ncRNA catabolic process	4	38	1.63	1.08	0.00050	LIN28B,SND1,LIN28A,DICER1
ELAVL1	3		GO:0006401	RNA catabolic process	6	164	1.17	0.91	0.00054	LIN28B,SND1,LIN28A,DICER1,UPF1,EIF4A3
ELAVL3	2		GO:0031054	pre-miRNA processing	3	14	1.94	1.01	0.0012	LIN28B,LIN28A,DICER1
FAM120A	6		Molecular Function (Gene Ontology Enrichment)
FBL	5		#term ID	term description	observed gene count	background gene count	strength	signal	FDR	matching proteins in your network (labels)
FMR1	35		GO:0003723	RNA binding	49	1672	1.07	2.75	3.10e-49	FBL,SRSF9,TARDBP,FXR2,FUS,IGF2BP3,SRSF1,BUD13,NOP58,FAM120A,KHDRBS2,MSI2,IGF2BP1,RBM47,NPM1,U2AF2,DDX54,SRSF7,RBM10,CSTF2T,CAPRIN1,HNRNPA1,LIN28B,HNRNPA2B1,SND1,PTBP1,FXR1,ELAVL3,DKC1,SMNDC1,YTHDF1,FMR1,SRSF3,LIN28A,MBNL2,SLTM,ELAVL1,GNL3,MOV10,IGF2BP2,CNBP,SRSF10,ALYREF,DICER1,YTHDC1,UPF1,TAF15,DDX3X,EIF4A3
FUS	6		GO:0003729	mRNA binding	28	326	1.54	5.27	2.93e-33	TARDBP,FXR2,FUS,IGF2BP3,SRSF1,KHDRBS2,MSI2,IGF2BP1,RBM47,CSTF2T,HNRNPA1,LIN28B,HNRNPA2B1,PTBP1,FXR1,ELAVL3,YTHDF1,FMR1,LIN28A,ELAVL1,GNL3,IGF2BP2,CNBP,ALYREF,YTHDC1,TAF15,DDX3X,EIF4A3
FXR1	7		GO:0003730	mRNA 3-UTR binding	13	102	1.71	3.93	7.98e-16	TARDBP,FXR2,FUS,IGF2BP3,IGF2BP1,HNRNPA1,HNRNPA2B1,FXR1,ELAVL3,FMR1,ELAVL1,IGF2BP2,TAF15
FXR2	3		GO:1990247	N6-methyladenosine-containing RNA binding	6	10	2.38	3.12	8.23e-10	IGF2BP3,IGF2BP1,HNRNPA2B1,YTHDF1,IGF2BP2,YTHDC1
GNL3	2		GO:0048027	mRNA 5-UTR binding	6	26	1.97	2.34	7.23e-08	IGF2BP3,IGF2BP1,FMR1,GNL3,IGF2BP2,DDX3X
HNRNPA1	2		GO:0035198	miRNA binding	6	33	1.86	2.14	2.34e-07	RBM10,HNRNPA1,HNRNPA2B1,FMR1,LIN28A,ELAVL1
HNRNPA2B1	2		GO:0036002	pre-mRNA binding	5	35	1.76	1.56	1.55e-05	TARDBP,U2AF2,HNRNPA1,HNRNPA2B1,PTBP1
IGF2BP1	15		GO:0140098	Catalytic activity, acting on RNA	8	380	0.93	0.74	0.0010	FBL,DDX54,SND1,MOV10,DICER1,UPF1,DDX3X,EIF4A3
IGF2BP2	31		Cellular Component (Gene Ontology Enrichment)
IGF2BP3	6		#term ID	term description	observed gene count	background gene count	strength	signal	FDR	matching proteins in your network (labels)
KHDRBS2	1		GO:0000932	P-body	9	97	1.57	2.47	1.02e-09	IGF2BP3,IGF2BP1,CAPRIN1,YTHDF1,LIN28A,ELAVL1,MOV10,IGF2BP2,UPF1
LIN28	3		GO:0005681	Spliceosomal complex	9	197	1.26	1.62	2.57e-07	SRSF1,BUD13,U2AF2,HNRNPA1,HNRNPA2B1,SMNDC1,ALYREF,UPF1,EIF4A3
LIN28A	3		GO:0015030	Cajal body	6	60	1.6	1.74	1.88e-06	FBL,NOP58,HNRNPA2B1,DKC1,SMNDC1,FMR1
LIN28B	11		GO:0071013	Catalytic step 2 spliceosome	5	90	1.35	1.04	0.00033	SRSF1,HNRNPA1,HNRNPA2B1,ALYREF,EIF4A3
MBNL2	1		GO:0035145	Exon-exon junction complex	2	12	1.83	0.53	0.0315	UPF1,EIF4A3
MOV10	47		GO:0016442	RISC complex	2	15	1.73	0.47	0.0443	SND1,DICER1
MSI2	3		TISSUES Enrichment
NOP58	5		#term ID	term description	observed gene count	background gene count	strength	signal	FDR	matching proteins in your network (labels)
NPM1	1		BTO:0000586	Colonic cancer cell	14	280	1.3	2.28	1.98e-11	FUS,SRSF1,FAM120A,MSI2,NPM1,U2AF2,HNRNPA1,HNRNPA2B1,SND1,PTBP1,ELAVL1,IGF2BP2,UPF1,DDX3X
PTBP1	3		BTO:0000180	Cervical carcinoma cell	14	322	1.24	2.11	4.15e-11	SRSF9,IGF2BP3,SRSF1,IGF2BP1,NPM1,HNRNPA1,HNRNPA2B1,PTBP1,YTHDF1,SRSF3,ELAVL1,IGF2BP2,DICER1,YTHDC1
RBM10	3		BTO:0001271	Leukemia cell	20	1067	0.88	1.31	2.05e-10	FBL,SRSF9,TARDBP,FUS,SRSF1,NPM1,U2AF2,HNRNPA1,LIN28B,HNRNPA2B1,PTBP1,DKC1,YTHDF1,SRSF3,ELAVL1,GNL3,DICER1,YTHDC1,DDX3X,EIF4A3
RBM47	4		BTO:0000580	Blood cancer cell	21	1234	0.84	1.23	2.12e-10	FBL,SRSF9,TARDBP,FUS,SRSF1,NPM1,U2AF2,HNRNPA1,LIN28B,HNRNPA2B1,PTBP1,DKC1,YTHDF1,SRSF3,ELAVL1,GNL3,ALYREF,DICER1,YTHDC1,DDX3X,EIF4A3
SLTM	1		BTO:0000345	Digestive gland	28	2881	0.59	0.8	2.99e-09	FBL,SRSF9,TARDBP,FUS,IGF2BP3,SRSF1,BUD13,FAM120A,NPM1,CAPRIN1,HNRNPA1,HNRNPA2B1,SND1,PTBP1,FXR1,DKC1,FMR1,SRSF3,GNL3,MOV10,IGF2BP2,CNBP,ALYREF,DICER1,YTHDC1,UPF1,TAF15,DDX3X
SMNDC1	1		BTO:0000759	Liver	24	2125	0.66	0.88	9.74e-09	FBL,SRSF9,TARDBP,FUS,SRSF1,BUD13,NPM1,CAPRIN1,HNRNPA1,HNRNPA2B1,SND1,PTBP1,FXR1,DKC1,FMR1,GNL3,MOV10,CNBP,ALYREF,DICER1,YTHDC1,UPF1,TAF15,DDX3X
SND1	2		BTO:0001491	Viscus	34	5378	0.41	0.54	3.40e-07	FBL,SRSF9,TARDBP,FXR2,FUS,IGF2BP3,SRSF1,BUD13,NPM1,U2AF2,CAPRIN1,HNRNPA1,HNRNPA2B1,SND1,PTBP1,FXR1,ELAVL3,DKC1,YTHDF1,FMR1,SRSF3,SLTM,ELAVL1,GNL3,MOV10,IGF2BP2,CNBP,ALYREF,DICER1,YTHDC1,UPF1,TAF15,DDX3X,EIF4A3
SRSF1	9		BTO:0000083	Female reproductive system	34	6111	0.35	0.46	9.76e-06	FBL,TARDBP,FUS,SRSF1,NOP58,FAM120A,MSI2,NPM1,DDX54,SRSF7,RBM10,CSTF2T,CAPRIN1,HNRNPA1,HNRNPA2B1,SND1,PTBP1,FXR1,DKC1,SMNDC1,YTHDF1,FMR1,SRSF3,LIN28A,SLTM,ELAVL1,GNL3,MOV10,CNBP,SRSF10,UPF1,TAF15,DDX3X,EIF4A3
SRSF10	1		BTO:0003091	Urogenital system	35	7090	0.3	0.4	0.00010	FBL,TARDBP,FXR2,FUS,SRSF1,NOP58,FAM120A,MSI2,NPM1,DDX54,SRSF7,RBM10,CSTF2T,CAPRIN1,HNRNPA1,HNRNPA2B1,SND1,PTBP1,FXR1,DKC1,SMNDC1,YTHDF1,FMR1,SRSF3,LIN28A,SLTM,ELAVL1,GNL3,MOV10,CNBP,SRSF10,UPF1,TAF15,DDX3X,EIF4A3
SRSF3	4		BTO:0000203	Respiratory system	16	1707	0.58	0.57	0.00035	FUS,FAM120A,MSI2,RBM47,NPM1,RBM10,HNRNPA1,HNRNPA2B1,SND1,PTBP1,SRSF3,MOV10,CNBP,ALYREF,DICER1,DDX3X
SRSF7	2		BTO:0000763	Lung	14	1395	0.61	0.56	0.00072	FUS,FAM120A,RBM47,NPM1,RBM10,HNRNPA1,HNRNPA2B1,SND1,PTBP1,SRSF3,MOV10,CNBP,ALYREF,DICER1
SRSF9	2		BTO:0001488	Endocrine gland	31	6403	0.29	0.36	0.0012	FBL,SRSF9,TARDBP,FUS,IGF2BP3,SRSF1,BUD13,FAM120A,NPM1,SRSF7,CSTF2T,CAPRIN1,HNRNPA1,HNRNPA2B1,SND1,PTBP1,FXR1,DKC1,YTHDF1,FMR1,SRSF3,GNL3,MOV10,IGF2BP2,CNBP,ALYREF,DICER1,YTHDC1,UPF1,TAF15,DDX3X
TAF15	2		BTO:0001424	Uterus	12	1117	0.64	0.54	0.0017	SRSF1,NOP58,SRSF7,HNRNPA1,HNRNPA2B1,FXR1,DKC1,ELAVL1,CNBP,SRSF10,UPF1,DDX3X
TARDBP	1		BTO:0000522	Gland	32	7004	0.26	0.33	0.0025	FBL,SRSF9,TARDBP,FXR2,FUS,IGF2BP3,SRSF1,BUD13,FAM120A,NPM1,SRSF7,CSTF2T,CAPRIN1,HNRNPA1,HNRNPA2B1,SND1,PTBP1,FXR1,DKC1,YTHDF1,FMR1,SRSF3,GNL3,MOV10,IGF2BP2,CNBP,ALYREF,DICER1,YTHDC1,UPF1,TAF15,DDX3X
U2AF2	4		BTO:0000744	Lymphocytic leukemia cell	7	419	0.83	0.54	0.0074	TARDBP,FUS,NPM1,HNRNPA1,HNRNPA2B1,DKC1,ELAVL1
UPF1	8		BTO:0001253	Skin	11	1151	0.58	0.44	0.0089	FXR2,NOP58,NPM1,U2AF2,SRSF7,HNRNPA1,PTBP1,MOV10,YTHDC1,DDX3X,EIF4A3
YTHDC1	2		BTO:0000142	Brain	27	5733	0.28	0.3	0.0107	SRSF9,TARDBP,FXR2,FUS,SRSF1,NOP58,NPM1,SRSF7,RBM10,CSTF2T,CAPRIN1,HNRNPA1,HNRNPA2B1,SND1,FXR1,ELAVL3,FMR1,SRSF3,MBNL2,SLTM,GNL3,MOV10,CNBP,DICER1,YTHDC1,DDX3X,EIF4A3
YTHDF1	1		BTO:0000775	Lymphocyte	8	698	0.66	0.41	0.0214	SRSF9,NPM1,U2AF2,HNRNPA1,HNRNPA2B1,ELAVL1,DDX3X,EIF4A3
			BTO:0000772	Lymphoblast	5	240	0.92	0.47	0.0220	NPM1,U2AF2,HNRNPA2B1,ELAVL1,DDX3X
			BTO:0000426	Erythroleukemia cell	5	244	0.92	0.47	0.0231	SRSF1,NPM1,U2AF2,HNRNPA1,DICER1
			BTO:0000511	Gastrointestinal tract	13	1816	0.46	0.34	0.0234	SRSF9,TARDBP,FUS,NPM1,CAPRIN1,HNRNPA1,HNRNPA2B1,PTBP1,YTHDF1,SLTM,ELAVL1,CNBP,EIF4A3
			BTO:0001363	Testis	13	1868	0.45	0.32	0.0299	TARDBP,SRSF1,NPM1,CSTF2T,CAPRIN1,HNRNPA1,SND1,FXR1,YTHDF1,SRSF3,MOV10,TAF15,DDX3X
			BTO:0002860	Oral mucosa	2	14	1.76	0.49	0.0382	FUS,NPM1
